# Supplementary material for: Bifidobacterium animalis subsp. lactis Probio-M8 undergoes host adaptive evolution by glcU mutation and translocates to the infant’s gut via oral-/entero-mammary routes through lactation
Source: Microbiome. 2022 Nov 22;10:197. doi: 10.1186/s40168-022-01398-6 (PMC9682673; doi:10.1186/s40168-022-01398-6)
Supplement: Supplementary file 2 — Additional file 1: Supplementary Table 1. Information of 11 healthy mother-infant pairs and sample collection. Supplementary Table 2. Genome information of 24 isolates recovered from M8 dry powder. Supplementary Table 3. Genome information of Bifidobacterium animalis subsp. lactis recovered from mother-infant pairs. Supplementary Table 4. Information of metagenome-assembled Bifidobacterium animalis subsp. lactis genomes. Supplementary Table 5. Information of single nucleotide polymorphisms (SNPs) identified in 195 homologous isolates of M8 recovered from mother-infant pairs. Supplementary Table 6. Information of single nucleotide polymorphisms (SNPs) in the glcU gene. Supplementary Table 7. Information of metagenomic data of maternal and infant fecal samples. [file 40168_2022_1398_MOESM1_ESM.xlsx]

## Sheet: Supplementary Table 1
Supplementary Table 1. Information of 11 healthy mother-infant pairs and sample collection
Information of 11 healthy mother-infant pairs
Family code	Maternal age (years)	Parity	Delivery mode	Gender	Birth weight (kg)	Dietary	Infant's age when mother started M8 intake (day)
B	36	1st	C-section	female	3.5	Breast milk and supplementary food, such as rice flour, fruit and vegetable juice	214
D	39	2nd	C-section	male	3.2	Breast milk, grains, vegetables, fruits, and meat	533
F	39	2nd	vaginally	female	3.6	Breast milk	11
G	36	1st	C-section	female	3.6	Breast milk, grains, vegetables, fruits, and meat	488
J	31	1st	vaginally	female	3.25	Breast milk	120
L	35	2nd	vaginally	female	3	Breast milk	86
N	29	1st	C-section	male	3.35	Breast milk	43
Q	37	2nd	vaginally	male	3.9	Breast milk	1
S	31	2nd	vaginally	male	3.15	Breast milk and supplementary food, such as rice flour, fruit and vegetable juice	143
T	36	2nd	C-section	male	3.1	Breast milk	5
X	38	2nd	C-section	male	3.4	Breast milk	100
Information of sample collection of family B
Infant age (d)	Sample number
	Maternal faeces	Infant faeces	Breast milk
214	Starting to receive M8
222	B1M	B1C	B1R
229	B2M	B2C	B2R
235	B3M	B3C	B3R
242	B4M	B4C	B4R
249	-	B5C	B5R
256	B6M	B6C	B6R
264	B7M	B7C	B7R
270	B8M	B8C	B8R
277	-	B9C	B9R
285	B10M	B10C	B10R
292	B11M	B11C	B11R
"-" represents no sample was collected
Samples selected for metagenomic sequencing were highlighted.
Information of sample collection of family D
Infant age (d)	Sample number
	Maternal faeces	Infant faeces	Breast milk
533	Starting to receive M8
540	D1M	D1C	D1R
546	D2M	D2C	D2R
554	D3M	D3C	D3R
562	D4M	D4C	D4R
569	D5M	D5C	D5R
577	D6M	D6C	D6R
583	D7M	D7C	D7R
590	D8M	D8C	D8R
"-" represents no sample was collected
Samples selected for metagenomic sequencing were highlighted.
Information of sample collection of family F
Infant age (d)	Sample number
	Maternal faeces	Infant faeces	Breast milk
11	Starting to receive M8
19	F1M	F1C	F1R
26	F2M	F2C	F2R
34	F3M	F3C	F3R
38	F4M	F4C	F4R
42	F5M	F5C	F5R
46	F6M	F6C	F6R
53	F7M	F7C	F7R
60	F8M	F8C	F8R
65	F9M	F9C	F9R
69	F10M	F10C	F10R
73	F11M	F11C	F11R
78	F12M	F12C	F12R
82	F13M	F13C	F13R
86	F14M	F14C	F14R
90	F15M	F15C	F15R
93	-	F16C	F16R
97	F17M	F17C	F17R
"-" represents no sample was collected
Samples selected for metagenomic sequencing were highlighted.
Information of sample collection of family G
Infant age (d)	Sample number
	Maternal faeces	Infant faeces	Breast milk
488	Starting to receive M8
495	G1M	G1C	G1R
503	G2M	G2C	G2R
510	G3M	G3C	G3R
517	G4M	G4C	G4R
524	G5M	G5C	G5R
532	G6M	G6C	G6R
539	G7M	G7C	G7R
546	G8M	G8C	G8R
552	G9M	G9C	G9R
559	G10M	G10C	G10R
"-" represents no sample was collected
Samples selected for metagenomic sequencing were highlighted.
Information of sample collection of family J
Infant age (d)	Sample number
	Maternal faeces	Infant faeces	Breast milk
120	Starting to receive M8
127	J1M	J1C	J1R
134	J2M	J2C	J2R
140	J3M	J3C	J3R
147	J4M	J4C	J4R
153	J5M	J5C	J5R
159	J6M	J6C	J6R
166	J7M	J7C	J7R
172	J8M	J8C	J8R
179	J9M	J9C	J9R
185	J10M	J10C	J10R
190	J11M	J11C	J11R
195	J12M	J12C	J12R
201	-	J13C	J13R
207	-	J14C	J14R
214	-	J15C	J15R
220	-	J16C	J16R
"-" represents no sample was collected
Samples selected for metagenomic sequencing were highlighted.
Information of sample collection of family L
Infant age (d)	Sample number
	Maternal faeces	Infant faeces	Breast milk
86	Starting to receive M8
93	L1M	L1C	L1R
97	L2M	L2C	L2R
104	L3M	L3C	L3R
115	L4M	L4C	L4R
119	L5M	L5C	L5R
126	L6M	L6C	L6R
133	L7M	L7C	L7R
140	L8M	L8C	L8R
147	L9M	L9C	L9R
153	L10M	L10C	L10R
160	L11M	L11C	L11R
168	L12M	L12C	L12R
"-" represents no sample was collected
Samples selected for metagenomic sequencing were highlighted.
Information of sample collection of family N
Infant age (d)	Sample number
	Maternal faeces	Infant faeces	Breast milk
43	Starting to receive M8
50	N1M	N1C	N1R
56	N2M	N2C	N2R
65	N3M	N3C	N3R
70	N4M	N4C	N4R
81	N5M	N5C	N5R
91	N6M	N6C	N6R
99	N7M	N7C	N7R
104	N8M	N8C	N8R
"-" represents no sample was collected
Samples selected for metagenomic sequencing were highlighted.
Information of sample collection of family Q
Infant age	Sample number
	Maternal faeces	Infant faeces	Breast milk
1	Starting to receive M8
6	Q1M	Q1C	Q1R
9	Q2M	Q2C	Q2R
13	Q3M	Q3C	Q3R
16	-	Q4C	Q4R
20	Q5M	Q5C	Q5R
23	Q6M	Q6C	Q6R
27	Q7M	Q7C	Q7R
30	Q8M	Q8C	Q8R
33	Q9M	Q9C	Q9R
37	Q10M	Q10C	Q10R
41	Q11M	Q11C	Q11R
44	Q12M	Q12C	Q12R
47	Q13M	Q13C	Q13R
51	Q14M	Q14C	Q14R
55	Q15M	Q15C	Q15R
58	Q16M	Q16C	Q16R
"-" represents no sample was collected
Samples selected for metagenomic sequencing were highlighted.
Information of sample collection of family S
Infant age (d)	Sample number
	Maternal faeces	Infant faeces	Breast milk
143	Starting to receive M8
149	S1M	S1C	S1R
155	S2M	S2C	S2R
162	S3M	S3C	S3R
169	S4M	S4C	S4R
174	S5M	S5C	S5R
181	S6M	S6C	S6R
187	S7M	S7C	S7R
194	S8M	S8C	S8R
201	S9M	S9C	S9R
207	S10M	S10C	S10R
213	-	S11C	S11R
220	-	S12C	S12R
227	-	S13C	S13R
234	-	S14C	S14R
241	-	S15C	S15R
"-" represents no sample was collected
Samples selected for metagenomic sequencing were highlighted.
Information of sample collection of family T
Infant age (d)	Sample number
	Maternal faeces	Infant faeces	Breast milk
5	Starting to receive M8
10	T1M	T1C	T1R
13	T2M	T2C	T2R
16	T3M	T3C	T3R
20	T4M	T4C	T4R
23	-	T5C	T5R
27	T6M	T6C	T6R
30	T7M	T7C	T7R
34	T8M	T8C	T8R
37	T9M	T9C	T9R
41	T10M	T10C	T10R
44	T11M	T11C	T11R
49	T12M	T12C	T12R
53	T13M	T13C	T13R
57	T14M	T14C	T14R
60	T15M	T15C	T15R
64	T16M	T16C	T16R
68	T17M	T17C	T17R
71	T18M	T18C	T18R
73	T19M	T19C	T19R
77	T20M	T20C	T20R
80	T21M	T21C	T21R
84	T22M	T22C	T22R
87	T23M	T23C	T23R
91	T24M	T24C	T24R
95	T25M	T25C	T25R
98	T26M	T26C	T26R
102	T27M	T27C	T27R
"-" represents no sample was collected
Samples selected for metagenomic sequencing were highlighted.
Information of sample collection of family X
Infant age (d)	Sample number
	Maternal faeces	Infant faeces	Breast milk
100	Starting to receive M8
106	X1M	X1C	X1R
114	X2M	X2C	X2R
120	X3M	X3C	X3R
127	X4M	X4C	X4R
135	X5M	X5C	X5R
142	X6M	X6C	X6R
148	X7M	X7C	X7R
155	-	X8C	X8R
162	X9M	X9C	X9R
169	X10M	X10C	X10R
175	X11M	X11C	X11R
182	-	X12C	X12R
"-" represents no sample was collected
Samples selected for metagenomic sequencing were highlighted.

## Sheet: Supplementary Table 2
Supplementary Table 2. Genome information of 24 isolates recovered from M8 dry powder
Isolate	Data Size (Mb)	Sequencing Depth (-fold)	Mapping Percentage	Number of Single Nucleotide Polymorphisms (SNPs)	Number of Insertions and Deletions (InDels)	Bioproject Accession	Sequencing Run Accession
M8-1	1138.15	586.675	0.997613	1	1	PRJNA819840	SRR18475916
M8-2	1119.93	577.284	0.997119	2	1	PRJNA819840	SRR18475915
M8-3	1076.37	554.83	0.99825	5	1	PRJNA819840	SRR18475904
M8-4	1185.38	611.021	0.998129	2	2	PRJNA819840	SRR18475899
M8-5	1125.14	579.969	0.99859	1	1	PRJNA819840	SRR18475898
M8-6	1097.56	565.753	0.996855	6	1	PRJNA819840	SRR18475897
M8-7	1102.06	568.072	0.998907	5	1	PRJNA819840	SRR18475896
M8-8	1138.24	586.722	0.998443	1	1	PRJNA819840	SRR18475895
M8-9	1182.19	609.376	0.996962	3	1	PRJNA819840	SRR18475894
M8-10	1123.97	579.366	0.997719	4	0	PRJNA819840	SRR18475893
M8-11	1176.99	606.696	0.998082	4	0	PRJNA819840	SRR18475914
M8-12	1162.05	598.995	0.998391	0	1	PRJNA819840	SRR18475913
M8-13	1135.34	585.227	0.996886	2	1	PRJNA819840	SRR18475912
M8-14	1137.23	586.201	0.996717	1	1	PRJNA819840	SRR18475911
M8-15	1117.42	575.99	0.997399	2	0	PRJNA819840	SRR18475910
M8-16	1168.11	602.119	0.998673	1	1	PRJNA819840	SRR18475909
M8-17	1173.15	604.716	0.998339	1	0	PRJNA819840	SRR18475908
M8-18	1161.59	598.758	0.998336	2	0	PRJNA819840	SRR18475907
M8-19	1105.92	570.062	0.998611	8	1	PRJNA819840	SRR18475906
M8-20	1165.82	600.938	0.997943	4	0	PRJNA819840	SRR18475905
M8-21	1124.23	579.5	0.997922	4	0	PRJNA819840	SRR18475903
M8-22	1188.04	612.392	0.997458	5	0	PRJNA819840	SRR18475902
M8-23	1109.64	571.979	0.997783	4	1	PRJNA819840	SRR18475901
M8-24	1121.55	578.119	0.998351	2	0	PRJNA819840	SRR18475900

## Sheet: Supplementary Table 3
Supplementary Table 3. Genome information of Bifidobacterium animalis subsp. lactis recovered from mother-infant pairs
Isolatea	Genome size (bp)	GC (%)	Contig No.	Average Contig Length (bp)	N50 (bp)	Data Size (Mb)	Sequencing Depth (-fold)	Mapping Percentage (%)	Number of Single Nucleotide Polymorphisms (SNPs)	Number of Insertions and Deletions (InDels)	Bioproject Accession	Biosample Accession	Sequence Run Accession
B1M2	1916378	60.46	15	127758	201045	1178.12	607.279	99.3421	3	2	PRJNA819217	SAMN26902189	SRR18459265
B4M3	1916823	60.47	17	112754	288121	1586.3	817.68	99.511	5	1	PRJNA819217	SAMN26902190	SRR18459264
B4M4	1917037	60.47	18	106502	288048	1417.85	730.851	99.4528	7	1	PRJNA819217	SAMN26902191	SRR18459089
B4M5	1916862	60.47	20	95843	201050	1545.11	796.448	99.4981	9	0	PRJNA819217	SAMN26902192	SRR18459152
B4M6	1917290	60.48	20	95864	201044	1448.74	746.773	99.4645	10	1	PRJNA819217	SAMN26902193	SRR18459141
B6M7	1916080	60.46	17	112710	968401	1393.17	718.13	99.4437	9	0	PRJNA819217	SAMN26902194	SRR18459130
B6M8	1916884	60.47	16	119805	353342	1448.04	746.414	99.3307	4	0	PRJNA819217	SAMN26902195	SRR18459119
B7M6	1916559	60.47	17	112738	201045	1421.37	732.667	99.4543	8	2	PRJNA819217	SAMN26902196	SRR18459108
B8R16	1916776	60.46	16	119798	353336	1552.87	800.448	99.3758	9	2	PRJNA819217	SAMN26902197	SRR18459065
B9R2	1916630	60.46	14	136902	352960	1340.34	690.898	99.5658	6	0	PRJNA819217	SAMN26902198	SRR18459054
D1M1	1916123	60.46	16	119757	1021725	1131.68	583.34	99.3151	9	1	PRJNA819217	SAMN26902199	SRR18459263
D1M4	1916049	60.46	16	119753	1021725	1197.71	617.376	99.3528	4	0	PRJNA819217	SAMN26902200	SRR18459252
D2M3	1916126	60.46	16	119757	1021727	1109.9	572.113	99.4755	4	1	PRJNA819217	SAMN26902201	SRR18459241
D2M4	1916045	60.46	15	127736	1021726	1176.26	606.32	99.341	7	1	PRJNA819217	SAMN26902202	SRR18459230
D2M5	1916047	60.46	15	127736	1021726	1130.41	582.686	99.4854	5	1	PRJNA819217	SAMN26902203	SRR18459219
D2R1	1916127	60.46	16	119757	1021727	1114.61	574.541	99.4783	3	0	PRJNA819217	SAMN26902204	SRR18459208
D3M1	1916135	60.46	16	119758	1021726	1132.47	583.747	99.3151	4	2	PRJNA819217	SAMN26902205	SRR18459197
D3M2	1916123	60.46	16	119757	1021725	1172.42	604.34	99.0083	3	1	PRJNA819217	SAMN26902206	SRR18459186
D3M3	1916124	60.46	16	119757	1021725	1159.49	597.675	99.3311	7	1	PRJNA819217	SAMN26902207	SRR18459175
D3M4	1916125	60.46	16	119757	1021725	1186.26	611.474	99.3464	7	0	PRJNA819217	SAMN26902208	SRR18459100
D3M5	1916124	60.46	16	119757	1021725	1054.37	543.49	99.4485	5	0	PRJNA819217	SAMN26902209	SRR18459088
D3M6	1916049	60.46	15	127736	1021728	1128.9	581.907	99.4845	3	0	PRJNA819217	SAMN26902210	SRR18459077
D3M7	1916123	60.46	16	119757	1021725	1195.12	616.041	99.513	6	0	PRJNA819217	SAMN26902211	SRR18459162
D3M8	1916045	60.46	18	106446	1021725	1150.79	593.191	99.3266	6	0	PRJNA819217	SAMN26902212	SRR18459159
D4M1	1916125	60.46	16	119757	1021725	1191.61	614.232	99.3496	7	0	PRJNA819217	SAMN26902213	SRR18459158
D4M2	1916046	60.46	15	127736	1021726	1172.57	604.418	99.3388	4	0	PRJNA819217	SAMN26902214	SRR18459157
D4M3	1916046	60.46	15	127736	1021725	1142.82	589.082	99.4907	7	0	PRJNA819217	SAMN26902215	SRR18459156
D4M4	1916125	60.46	16	119757	1021726	1160.39	598.139	98.9983	3	1	PRJNA819217	SAMN26902216	SRR18459155
D4M5	1916046	60.46	15	127736	1021651	1103.59	568.861	99.4728	8	1	PRJNA819217	SAMN26902217	SRR18459154
D4M6	1915909	60.46	19	100837	1021727	1148.92	592.227	99.3255	10	1	PRJNA819217	SAMN26902218	SRR18459153
D6M3	1915919	60.46	17	112701	1021726	1179.11	607.789	99.5066	2	0	PRJNA819217	SAMN26902219	SRR18459151
D7M3	1916124	60.46	16	119757	1021725	1147.63	591.562	99.4932	5	0	PRJNA819217	SAMN26902220	SRR18459150
D7M6	1916059	60.46	16	119753	1021725	1187.3	612.01	98.366	9	3	PRJNA819217	SAMN26902221	SRR18459149
F11C10	1916124	60.46	16	119757	1021725	1100.1	567.062	99.4709	6	0	PRJNA819217	SAMN26902222	SRR18459148
F11C4	1916046	60.46	15	127736	1021727	1129.98	582.464	99.3139	5	0	PRJNA819217	SAMN26902223	SRR18459147
F11C5	1916123	60.46	16	119757	1021726	1132.14	583.577	99.4863	5	1	PRJNA819217	SAMN26902224	SRR18459146
F11C6	1916046	60.46	15	127736	1021726	1166.78	601.433	99.3355	2	0	PRJNA819217	SAMN26902225	SRR18459145
F12C1	1916124	60.46	16	119757	1021728	1164.52	600.268	99.5008	5	1	PRJNA819217	SAMN26902226	SRR18459144
F12M1	1916045	60.46	15	127736	1021727	1105.73	569.964	99.4737	1	1	PRJNA819217	SAMN26902227	SRR18459143
F12M2	1915829	60.46	18	106434	1021725	1195.58	616.278	99.3517	1	0	PRJNA819217	SAMN26902228	SRR18459142
F12M3	1915986	60.46	18	106443	1021727	1105.06	569.619	99.1228	1	1	PRJNA819217	SAMN26902229	SRR18459140
F12M5	1916121	60.46	16	119757	1021725	1128.5	581.701	99.4845	4	1	PRJNA819217	SAMN26902230	SRR18459139
F12M6	1915960	60.46	16	119747	1021608	1155.84	595.794	99.3289	10	2	PRJNA819217	SAMN26902231	SRR18459138
F12M7	1916122	60.46	16	119757	1021726	1163.27	599.624	99.5	8	1	PRJNA819217	SAMN26902232	SRR18459137
F14M1	1916049	60.46	16	119753	1021653	1120.35	577.5	99.481	2	0	PRJNA819217	SAMN26902233	SRR18459136
F15C10	1916048	60.46	15	127736	1021728	1193.27	615.088	99.6748	2	1	PRJNA819217	SAMN26902234	SRR18459135
F15C9	1916126	60.46	16	119757	1021727	1149.71	592.634	99.4941	2	1	PRJNA819217	SAMN26902235	SRR18459134
F17C6	1916047	60.46	15	127736	1021726	1147.28	591.381	99.3243	5	1	PRJNA819217	SAMN26902236	SRR18459133
F3C4	1918720	60.46	16	119920	1021655	1148.45	591.985	99.6622	13	0	PRJNA819217	SAMN26902237	SRR18459132
F4C10	1918671	60.46	16	119916	1021657	1210.51	623.974	99.5192	13	0	PRJNA819217	SAMN26902238	SRR18459131
F4C14	1918365	60.46	17	112845	1021655	1110.7	572.526	99.4764	12	0	PRJNA819217	SAMN26902239	SRR18459129
F4C7	1918721	60.46	16	119920	1021657	1125.53	580.17	99.4836	14	0	PRJNA819217	SAMN26902240	SRR18459128
F4C8	1919205	60.46	21	91390	1021730	1107.5	570.876	99.4746	14	0	PRJNA819217	SAMN26902241	SRR18459127
F5M9	1915708	60.46	15	127713	1021653	1066.12	549.546	99.6364	1	0	PRJNA819217	SAMN26902242	SRR18459126
F7C11	1918797	60.46	17	112870	1021657	1094.43	564.139	99.6454	28	4	PRJNA819217	SAMN26902243	SRR18459125
F7C4	1918804	60.46	18	106600	1021657	1208.47	622.923	99.3579	26	4	PRJNA819217	SAMN26902244	SRR18459124
F7C5	1918622	60.46	16	119913	1021656	1227.31	632.634	99.684	25	4	PRJNA819217	SAMN26902245	SRR18459123
F7C6	1918719	60.46	16	119919	1021655	1092.03	562.902	99.6448	25	4	PRJNA819217	SAMN26902246	SRR18459122
F7C7	1918950	60.46	17	112879	976939	1190.26	613.536	99.5114	25	4	PRJNA819217	SAMN26902247	SRR18459121
F7C9	1918744	60.46	17	112867	201044	1139.68	587.464	99.4898	26	4	PRJNA819217	SAMN26902248	SRR18459120
F9R2	1919213	60.46	18	106622	1021729	1177.42	606.918	99.5058	27	4	PRJNA819217	SAMN26902249	SRR18459118
G10M1	1916123	60.46	16	119757	1021725	1172.91	604.593	99.1736	4	1	PRJNA819217	SAMN26902250	SRR18459117
G10M2	1916046	60.46	15	127736	1021725	1159.84	597.856	99.3311	7	0	PRJNA819217	SAMN26902251	SRR18459116
G10M3	1915759	60.46	18	106431	1021653	1120.64	577.649	99.308	4	0	PRJNA819217	SAMN26902252	SRR18459115
G10M4	1916124	60.46	16	119757	1021726	1113.95	574.201	99.3043	3	0	PRJNA819217	SAMN26902253	SRR18459114
G1M1	1915987	60.46	16	119749	1021654	1181.34	608.938	98.6864	7	1	PRJNA819217	SAMN26902254	SRR18459113
G1M2	1916126	60.46	16	119757	1021725	1187.91	612.325	98.2055	7	1	PRJNA819217	SAMN26902255	SRR18459112
G1M3	1916222	60.46	17	112718	1021725	1101.74	567.907	99.6479	5	0	PRJNA819217	SAMN26902256	SRR18459111
G1M4	1916030	60.46	18	106446	1021725	1138.27	586.737	98.9779	4	0	PRJNA819217	SAMN26902257	SRR18459110
G2M1	1916127	60.46	16	119757	1021728	1174.91	605.624	99.505	6	0	PRJNA819217	SAMN26902258	SRR18459109
G2M2	1916049	60.46	15	127736	1021728	1182.3	609.433	99.1803	6	1	PRJNA819217	SAMN26902259	SRR18459107
G2M3	1916126	60.46	16	119757	1021727	1159.51	597.686	99.4983	3	0	PRJNA819217	SAMN26902260	SRR18459106
G2M4	1916126	60.46	16	119757	1021727	1189.49	613.139	99.1857	5	1	PRJNA819217	SAMN26902261	SRR18459073
G2M5	1916123	60.46	16	119757	1021725	1126.21	580.521	99.4836	8	1	PRJNA819217	SAMN26902262	SRR18459072
G2M7	1916123	60.46	16	119757	1021725	1084.18	558.856	99.4633	7	0	PRJNA819217	SAMN26902263	SRR18459071
G4M1	1916046	60.46	15	127736	1021725	1118.19	576.387	99.3068	7	0	PRJNA819217	SAMN26902264	SRR18459070
G4M2	1916123	60.46	16	119757	1021725	1176.62	606.505	99.5058	7	1	PRJNA819217	SAMN26902265	SRR18459069
G4M3	1916043	60.46	15	127736	1021723	1129.35	582.139	99.6564	5	1	PRJNA819217	SAMN26902266	SRR18459068
G6M5	1916046	60.46	15	127736	1021725	1117.78	576.175	99.4801	9	0	PRJNA819217	SAMN26902267	SRR18459067
G6M7	1915909	60.46	17	112700	1021725	1186.92	611.814	99.5098	3	0	PRJNA819217	SAMN26902268	SRR18459066
G7M1	1916124	60.46	16	119757	1021726	1112.46	573.433	99.3031	4	0	PRJNA819217	SAMN26902269	SRR18459064
G7M2	1916027	60.46	15	127735	1021706	1147.65	591.572	99.3243	8	1	PRJNA819217	SAMN26902270	SRR18459063
G7M3	1916125	60.46	16	119757	1021726	1159.41	597.634	99.3311	4	0	PRJNA819217	SAMN26902271	SRR18459062
G7R81	1916046	60.46	15	127736	1021726	1109.93	572.129	99.4755	4	0	PRJNA819217	SAMN26902272	SRR18459061
G7R82	1916048	60.46	15	127736	1021728	1126.11	580.469	99.3115	4	0	PRJNA819217	SAMN26902273	SRR18459060
G9C2	1916047	60.46	15	127736	1021725	1173.05	604.665	99.5041	4	0	PRJNA819217	SAMN26902274	SRR18459059
G9C3	1916047	60.46	15	127736	1021726	1100.65	567.345	99.2958	9	1	PRJNA819217	SAMN26902275	SRR18459058
G9C4	1916101	60.46	16	119756	1021702	1156.81	596.294	99.1625	7	0	PRJNA819217	SAMN26902276	SRR18459057
J15R5	1916567	60.47	16	119785	342643	1641.64	846.206	99.4097	9	0	PRJNA819217	SAMN26902277	SRR18459056
J15R9	1915882	60.46	16	119742	1022221	1801.28	928.495	99.4618	9	0	PRJNA819217	SAMN26902278	SRR18459055
J2M1	1916046	60.46	15	127736	1021725	1102.92	568.515	99.297	4	0	PRJNA819217	SAMN26902279	SRR18459053
J2M2	1916124	60.46	16	119757	1021725	1150.33	592.954	99.4941	6	0	PRJNA819217	SAMN26902280	SRR18459052
J2M3	1916123	60.46	16	119757	1021725	1130.9	582.938	99.4854	6	0	PRJNA819217	SAMN26902281	SRR18459051
J2M4	1916053	60.46	16	119753	1021654	1137.91	586.552	99.1482	5	0	PRJNA819217	SAMN26902282	SRR18459050
J2M5	1916124	60.46	16	119757	1021726	1130.45	582.706	99.3139	3	1	PRJNA819217	SAMN26902283	SRR18459049
J2M6	1916048	60.46	15	127736	1021726	1132.47	583.747	99.4863	7	0	PRJNA819217	SAMN26902284	SRR18459048
J3M2	1916047	60.46	15	127736	1021726	983.94	507.186	99.4083	7	1	PRJNA819217	SAMN26902285	SRR18459047
J3M4	1916045	60.46	15	127736	1021725	1165.46	600.753	99.5008	5	1	PRJNA819217	SAMN26902286	SRR18459046
J4M1	1916047	60.46	15	127736	1021726	1176.58	606.485	99.341	8	1	PRJNA819217	SAMN26902287	SRR18459045
J4M2	1915971	60.46	15	127731	1021725	1113.02	573.722	99.4774	9	0	PRJNA819217	SAMN26902288	SRR18459044
J5M1	1916123	60.46	16	119757	1021724	1141.45	588.376	99.4907	6	0	PRJNA819217	SAMN26902289	SRR18459262
J5M2	1916045	60.46	15	127736	1021726	1134.19	584.634	99.3162	3	0	PRJNA819217	SAMN26902290	SRR18459261
L3M1	1916355	60.46	15	127757	288028	1409.23	726.407	99.4498	9	0	PRJNA819217	SAMN26902291	SRR18459260
L3M2	1916681	60.47	19	100877	327788	1468.89	757.16	99.4723	8	1	PRJNA819217	SAMN26902292	SRR18459259
L3M5	1916171	60.46	14	136869	341698	1350.7	696.237	99.4261	10	0	PRJNA819217	SAMN26902293	SRR18459258
L3M6	1916966	60.47	21	91284	1023272	1636.58	843.598	99.5261	9	0	PRJNA819217	SAMN26902294	SRR18459257
L3R3	1917180	60.47	23	83355	189961	1316.25	678.479	99.4109	8	0	PRJNA819217	SAMN26902295	SRR18459256
L4M5	1916270	60.47	19	100856	968184	1614.49	832.211	99.3998	5	0	PRJNA819217	SAMN26902296	SRR18459255
L4M7	1917194	60.48	19	100904	190020	1506.34	776.464	99.4852	10	1	PRJNA819217	SAMN26902297	SRR18459254
L5M1	1917276	60.48	20	95863	201045	1386.04	714.454	99.4406	8	2	PRJNA819217	SAMN26902298	SRR18459253
L5M2	1916377	60.47	18	106465	254674	1810.14	933.062	99.4647	9	0	PRJNA819217	SAMN26902299	SRR18459251
L8M1	1916669	60.47	20	95833	287992	1308.43	674.447	99.4074	6	3	PRJNA819217	SAMN26902300	SRR18459250
N1M1	1915909	60.46	19	100837	1021726	1170.22	603.206	99.3377	6	2	PRJNA819217	SAMN26902301	SRR18459249
N1M2	1915834	60.46	18	106435	1021727	1196.11	616.552	99.3517	6	1	PRJNA819217	SAMN26902302	SRR18459248
N1M4	1915974	60.46	15	127731	1021653	1155.43	595.582	99.4966	6	0	PRJNA819217	SAMN26902303	SRR18459247
N1M5	1915975	60.46	17	112704	1021725	1136.66	585.907	99.6587	6	1	PRJNA819217	SAMN26902304	SRR18459246
N1M6	1916060	60.46	16	119753	1021727	1158.61	597.222	99.3311	5	1	PRJNA819217	SAMN26902305	SRR18459245
N2C14	1916050	60.46	15	127736	1021730	1178.65	607.552	99.3421	8	1	PRJNA819217	SAMN26902306	SRR18459244
N2M1	1915976	60.46	16	119748	1021653	1165.09	600.562	99.5008	5	1	PRJNA819217	SAMN26902307	SRR18459243
N2M6	1916049	60.46	16	119753	1021652	1170.46	603.33	99.3377	4	0	PRJNA819217	SAMN26902308	SRR18459242
N2M7	1916126	60.46	16	119757	1021727	1184.82	610.732	99.3453	6	2	PRJNA819217	SAMN26902309	SRR18459240
N3R5	1916041	60.46	15	127736	1021727	1170.72	603.464	99.3377	7	2	PRJNA819217	SAMN26902310	SRR18459239
N4M5	1916125	60.46	16	119757	1021726	1111.01	572.686	99.4764	2	0	PRJNA819217	SAMN26902311	SRR18459238
N5M2	1916046	60.46	15	127736	1021725	1130.95	582.964	99.4854	4	0	PRJNA819217	SAMN26902312	SRR18459237
N5M3	1915908	60.46	18	106439	1021725	1175.53	605.943	99.67	6	0	PRJNA819217	SAMN26902313	SRR18459236
N5M4	1916125	60.46	16	119757	1021725	1190.75	613.789	99.3485	4	1	PRJNA819217	SAMN26902314	SRR18459235
N5M6	1916126	60.46	16	119757	1021726	1113.61	574.026	99.4774	7	1	PRJNA819217	SAMN26902315	SRR18459234
N5M7	1916044	60.46	15	127736	1021726	1182.36	609.464	99.3443	4	1	PRJNA819217	SAMN26902316	SRR18459233
N6M1	1916124	60.46	16	119757	1021725	1117.15	575.851	99.3056	5	0	PRJNA819217	SAMN26902317	SRR18459232
N6M3	1916124	60.46	16	119757	1021726	1122.48	578.598	99.3092	4	1	PRJNA819217	SAMN26902318	SRR18459231
N6M4	1915981	60.46	18	106443	1021725	1155.94	595.845	99.3289	5	2	PRJNA819217	SAMN26902319	SRR18459229
N6M5	1916126	60.46	16	119757	1021726	1131.82	583.412	99.4863	3	1	PRJNA819217	SAMN26902320	SRR18459228
N6M6	1916044	60.46	15	127736	1021725	1194.47	615.706	99.513	2	0	PRJNA819217	SAMN26902321	SRR18459227
Q11R9	1919509	60.46	19	101026	1021727	1129.16	582.041	99.3127	25	4	PRJNA819217	SAMN26902322	SRR18459226
Q13M2	1918718	60.46	16	119919	1021655	1143.6	589.485	99.4915	25	4	PRJNA819217	SAMN26902323	SRR18459225
Q15M14	1915450	60.46	16	119715	1021652	1089.58	561.639	99.6441	1	1	PRJNA819217	SAMN26902324	SRR18459224
Q15M6	1915531	60.46	15	127702	1021655	1133.51	584.284	99.4872	3	1	PRJNA819217	SAMN26902325	SRR18459223
Q15M7	1915709	60.46	15	127713	1021655	1047.54	539.969	99.6296	1	0	PRJNA819217	SAMN26902326	SRR18459222
Q2M13	1915709	60.46	15	127713	1021654	1163.8	599.897	99.6667	3	0	PRJNA819217	SAMN26902327	SRR18459221
Q2M15	1915618	60.46	16	119726	1021653	1183.34	609.969	99.8361	2	0	PRJNA819217	SAMN26902328	SRR18459220
Q3M5	1915785	60.46	16	119736	1021653	1153.54	594.608	99.3277	1	0	PRJNA819217	SAMN26902329	SRR18459218
Q5M1	1916294	60.45	18	106460	1021654	1127.7	581.289	99.1409	2	0	PRJNA819217	SAMN26902330	SRR18459217
Q7M4	1915707	60.46	15	127713	1021653	1101.95	568.015	99.8239	3	0	PRJNA819217	SAMN26902331	SRR18459216
Q7R3	1915709	60.46	15	127713	1021653	1094.3	564.072	99.8227	1	0	PRJNA819217	SAMN26902332	SRR18459215
Q8M3	1921197	60.42	21	91485	1021653	1261.11	650.057	94.3077	3	0	PRJNA819217	SAMN26902333	SRR18459214
Q9M3	1915737	60.46	16	119733	1021656	1102.48	568.289	99.6485	5	1	PRJNA819217	SAMN26902334	SRR18459213
S13C13	1920005	60.47	19	101052	201050	1397.52	720.371	99.3065	13	0	PRJNA819217	SAMN26902335	SRR18459212
S13C19	1919563	60.47	17	112915	1022397	1539.82	793.722	99.3703	26	4	PRJNA819217	SAMN26902336	SRR18459211
S13C20	1920217	60.48	21	91438	201050	1426.82	735.474	99.3207	11	0	PRJNA819217	SAMN26902337	SRR18459210
S13C21	1917182	60.48	17	112775	201998	1870.3	964.072	99.4819	7	0	PRJNA819217	SAMN26902338	SRR18459209
S13C22	1916523	60.47	20	95826	190048	1920.07	989.727	99.3946	5	0	PRJNA819217	SAMN26902339	SRR18459207
S13C23	1916556	60.47	18	106475	182161	1675.11	863.459	99.4213	4	2	PRJNA819217	SAMN26902340	SRR18459206
S13C24	1916458	60.47	20	95822	201050	1639.31	845.005	99.409	4	0	PRJNA819217	SAMN26902341	SRR18459205
S13C25	1916601	60.47	14	136900	1022810	1545.02	796.402	99.3726	5	0	PRJNA819217	SAMN26902342	SRR18459204
S13C8	1916361	60.46	15	127757	341761	1904.78	981.845	99.3896	2	1	PRJNA819217	SAMN26902343	SRR18459203
S13C9	1916840	60.47	18	106491	201050	1390.16	716.577	99.4421	3	0	PRJNA819217	SAMN26902344	SRR18459202
S13M3	1920083	60.47	18	106671	201045	1692.42	872.381	99.3127	12	0	PRJNA819217	SAMN26902345	SRR18459201
S13M7	1919391	60.46	16	119961	1022375	1639.94	845.33	99.2908	13	1	PRJNA819217	SAMN26902346	SRR18459200
S13R1	1917024	60.48	18	106501	200057	1489.76	767.918	99.3498	6	0	PRJNA819217	SAMN26902347	SRR18459199
S13R9	1916939	60.47	17	112761	253727	1781.29	918.191	99.4559	3	2	PRJNA819217	SAMN26902348	SRR18459198
S14C39	1919531	60.46	16	119970	352963	1403.6	723.504	99.3094	18	0	PRJNA819217	SAMN26902349	SRR18459196
S14C5	1919458	60.46	16	119966	353348	1416.01	729.9	99.3151	19	0	PRJNA819217	SAMN26902350	SRR18459195
S14C7	1920054	60.47	17	112944	352958	1225.91	631.911	99.3671	13	1	PRJNA819217	SAMN26902351	SRR18459194
S14R3	1920237	60.47	20	96011	288040	1545.46	796.629	99.3726	28	4	PRJNA819217	SAMN26902352	SRR18459193
S14R4	1920559	60.47	21	91455	1022369	1367.69	704.994	99.2918	26	3	PRJNA819217	SAMN26902353	SRR18459192
S6M1	1916598	60.47	18	106477	190009	1583.15	816.057	99.388	3	2	PRJNA819217	SAMN26902354	SRR18459191
S8M2	1917224	60.48	21	91296	201049	1499.03	772.696	99.4825	4	1	PRJNA819217	SAMN26902355	SRR18459190
T12M12	1916219	60.46	17	112718	1021725	1165.44	600.742	99.6672	3	0	PRJNA819217	SAMN26902356	SRR18459189
T12M5	1916124	60.46	16	119757	1021726	1191.54	614.196	99.3496	2	0	PRJNA819217	SAMN26902357	SRR18459188
T12M9	1915906	60.46	17	112700	1021729	1148.4	591.959	99.3243	3	1	PRJNA819217	SAMN26902358	SRR18459187
T16C12	1916045	60.46	18	106446	1021726	1180.64	608.577	99.5074	5	1	PRJNA819217	SAMN26902359	SRR18459185
T16C14	1916123	60.46	16	119757	1021726	1103.67	568.902	99.6485	5	0	PRJNA819217	SAMN26902360	SRR18459184
T16C15	1915461	60.46	16	119716	1021725	1144.18	589.784	99.4915	6	0	PRJNA819217	SAMN26902361	SRR18459183
T16C2	1916125	60.46	16	119757	1021726	1137.03	586.098	99.6587	8	0	PRJNA819217	SAMN26902362	SRR18459182
T18M2	1916123	60.46	16	119757	1021724	1177.65	607.036	99.6705	5	0	PRJNA819217	SAMN26902363	SRR18459181
T18M3	1915910	60.46	19	100837	1021726	1186.06	611.371	99.6732	7	1	PRJNA819217	SAMN26902364	SRR18459180
T18M7	1916122	60.46	16	119757	1021724	1216.32	626.969	97.9266	6	0	PRJNA819217	SAMN26902365	SRR18459179
T19M2	1916124	60.46	16	119757	1021726	1134.67	584.881	98.4615	3	1	PRJNA819217	SAMN26902366	SRR18459178
T19M6	1916124	60.46	16	119757	1021726	1221.18	629.474	99.2063	4	0	PRJNA819217	SAMN26902367	SRR18459177
T19M7	1916049	60.46	16	119753	1021725	1195.57	616.273	99.5138	5	0	PRJNA819217	SAMN26902368	SRR18459176
T19R6	1916124	60.46	16	119757	1021727	1165.93	600.995	99.0017	4	1	PRJNA819217	SAMN26902369	SRR18459174
T20M2	1916124	60.46	16	119757	1021727	1169.8	602.99	98.6733	5	1	PRJNA819217	SAMN26902370	SRR18459173
T21M2	1916124	60.46	16	119757	1021725	1187.01	611.861	98.0392	7	0	PRJNA819217	SAMN26902371	SRR18459172
T21M5	1916124	60.46	16	119757	1021726	1205.45	621.366	98.8746	6	0	PRJNA819217	SAMN26902372	SRR18459171
T22M6	1916121	60.46	16	119757	1021725	1164.95	600.49	99.1681	4	0	PRJNA819217	SAMN26902373	SRR18459170
T24R10	1915908	60.46	19	100837	1021725	1171.04	603.629	99.0066	7	0	PRJNA819217	SAMN26902374	SRR18459105
T24R12	1919209	60.46	18	106622	1021725	1115.26	574.876	99.4783	27	4	PRJNA819217	SAMN26902375	SRR18459104
T24R17	1916124	60.46	16	119757	1021725	1209.87	623.644	98.5577	4	0	PRJNA819217	SAMN26902376	SRR18459103
T24R18	1916124	60.46	16	119757	1021726	1143.52	589.443	98.9831	2	0	PRJNA819217	SAMN26902377	SRR18459102
T24R19	1916122	60.46	16	119757	1021725	1186.35	611.521	99.0196	5	0	PRJNA819217	SAMN26902378	SRR18459101
T24R22	1916147	60.46	17	112714	1021724	1163.42	599.701	99.6667	8	0	PRJNA819217	SAMN26902379	SRR18459099
T24R5	1919289	60.46	19	101015	1021726	1173.93	605.119	98.5124	27	4	PRJNA819217	SAMN26902380	SRR18459098
T24R6	1919290	60.46	18	106627	976936	1142.54	588.938	98.8115	27	4	PRJNA819217	SAMN26902381	SRR18459097
T24R8	1916121	60.46	16	119757	1021724	1206.09	621.696	98.2315	5	1	PRJNA819217	SAMN26902382	SRR18459096
T27M1	1916122	60.46	16	119757	1021725	1158.61	597.222	98.9967	4	1	PRJNA819217	SAMN26902383	SRR18459095
T27M2	1916124	60.46	16	119757	1021726	1179.78	608.134	98.6864	6	0	PRJNA819217	SAMN26902384	SRR18459094
T27M4	1915981	60.46	18	106443	1021723	1219.4	628.557	98.7281	8	1	PRJNA819217	SAMN26902385	SRR18459093
T27M5	1916121	60.46	16	119757	1021724	1177.97	607.201	99.3421	3	1	PRJNA819217	SAMN26902386	SRR18459092
T27M6	1916123	60.46	16	119757	1021725	1217.18	627.412	98.7261	3	0	PRJNA819217	SAMN26902387	SRR18459091
T3C3	1916306	60.46	18	106461	1021727	1185.88	611.278	99.6732	7	1	PRJNA819217	SAMN26902388	SRR18459090
T3M2	1916124	60.46	16	119757	1021727	1103.49	568.809	99.4728	5	1	PRJNA819217	SAMN26902389	SRR18459087
T3M4	1916122	60.46	16	119757	1021725	1151.55	593.582	98.1481	1	0	PRJNA819217	SAMN26902390	SRR18459086
T3M6	1916205	60.46	17	112717	1021725	1152.56	594.103	99.6633	2	0	PRJNA819217	SAMN26902391	SRR18459085
T3M7	1917650	60.45	16	119853	1021727	1134	584.536	98.9744	1	1	PRJNA819217	SAMN26902392	SRR18459084
T4C2	1916382	60.46	18	106465	1021728	1102.67	568.387	99.4728	7	1	PRJNA819217	SAMN26902393	SRR18459083
T4M4	1916122	60.46	16	119757	1021725	1144.35	589.871	99.4915	8	0	PRJNA819217	SAMN26902394	SRR18459082
T6C3	1915841	60.46	19	100833	1021724	1149.46	592.505	99.4941	2	0	PRJNA819217	SAMN26902395	SRR18459081
T6M3	1916123	60.46	16	119757	1021726	1131.74	583.371	99.6575	1	0	PRJNA819217	SAMN26902396	SRR18459080
T6M7	1916122	60.46	16	119757	1021726	1117.05	575.799	99.6528	3	1	PRJNA819217	SAMN26902397	SRR18459079
T7M2	1916123	60.46	16	119757	1021727	1214.2	625.876	98.4026	3	1	PRJNA819217	SAMN26902398	SRR18459078
T7M6	1915980	60.46	18	106443	1021725	1139.26	587.247	99.4898	5	3	PRJNA819217	SAMN26902399	SRR18459076
T7M8	1916122	60.46	16	119757	1021725	1131.54	583.268	98.6301	1	0	PRJNA819217	SAMN26902400	SRR18459075
T8C10	1916202	60.46	22	87100	1021726	1169.68	602.928	99.5025	11	0	PRJNA819217	SAMN26902401	SRR18459074
T9C4	1916128	60.46	16	119758	1021731	1139.55	587.397	99.4898	8	0	PRJNA819217	SAMN26902402	SRR18459169
X5M5	1916769	60.47	20	95838	201045	1608.63	829.191	99.3976	3	0	PRJNA819217	SAMN26902403	SRR18459168
X6M4	1916157	60.46	14	136868	1023237	1493.98	770.093	99.4812	10	0	PRJNA819217	SAMN26902404	SRR18459167
X6M5	1917250	60.47	19	100907	190008	1644.88	847.876	99.4111	6	0	PRJNA819217	SAMN26902405	SRR18459166
X6M6	1917075	60.47	19	100898	200032	1604.34	826.979	99.3961	8	0	PRJNA819217	SAMN26902406	SRR18459165
X8R2	1916848	60.46	16	119803	352932	1286.65	663.224	99.3976	10	0	PRJNA819217	SAMN26902407	SRR18459164
X8R5	1916659	60.47	18	106481	190010	1691.07	871.686	99.5413	6	0	PRJNA819217	SAMN26902408	SRR18459163
X9C16	1916730	60.47	16	119795	222527	1392.14	717.596	99.4429	8	1	PRJNA819217	SAMN26902409	SRR18459161
X9M10	1916328	60.47	16	119770	201050	1321.62	681.247	99.4135	8	0	PRJNA819217	SAMN26902410	SRR18459160
aRemark: The prefix letter code represents individual families. The second letter code, M, C, and R, represent isolates obtained from mothers, children, and breast milk samples, respectively.

## Sheet: Supplementary Table 4
Supplementary Table 4. Information of metagenome-assembled Bifidobacterium animalis subsp. lactis genomes
Genomea	Genome Size	GC%	Contig No.	Average Contig Length	N50
meta-B3M	1993584	60.34	33	60411	111067
meta-B7M	1922625	60.45	29	66297	87931
meta-F3C	1913523	60.46	18	106306	189347
meta-F9C	1907251	60.47	20	95362	182151
meta-G8M	1950460	60.49	58	33628	68616
meta-G8C	2028549	60.4	57	35588	90040
meta-J4M	1816075	60.52	30	60535	87971
meta-J10M	2280892	60.33	70	32584	87909
meta-N4C	1880895	60.49	33	56996	87803
meta-N8C	1879982	60.48	36	52221	95816
meta-Q9M	1925311	60.32	28	68761	148886
meta-Q9C	2054383	60.34	34	60423	165551
meta-Q15M	1904597	60.48	20	95229	138278
meta-Q15C	1924645	60.41	27	71283	154345
meta-T12M	1928952	60.48	27	71442	124821
meta-T18M	1950851	60.45	23	84819	138023
aThe letter code after "meta-" represents individual families. Suffix codes, M and C, represent isolates obtained from faecal samples of mothers and children, respectively.
The highlighted genomes did not cluster with M8 homologous isolates.

## Sheet: Supplementary Table 5
Supplementary Table 5. Information of single nucleotide polymorphisms (SNPs) identified in 195 homologous isolates of M8 recovered from mother-infant pairs
Position in the M8 chromosome	Reference	Alteration	Mutation	Number of mutant isolates	Locus Tag	COG group	KEGG	Description of function
1508	A(Met) a	G(Val)	nonsynonymous variant	1	M8PIadj_0001	[L]	K02313	chromosomal replication initiator protein DnaA
12866	G(Pro)	A(Leu)	nonsynonymous variant	1	M8PIadj_0009	[R]	K11068	hemolysin III
20674	A(Glu)	G(Gly)	nonsynonymous variant	1	M8PIadj_0016	[R]	-	metal-dependent hydrolase
22579	G(Asp)	A(Asp)	synonymous variant	1	M8PIadj_0018	-	-	transcriptional regulator
27933	G(Leu)	A(Leu)	synonymous variant	1	M8PIadj_0022	-	-	membrane protein
30781	A(His)	G(Arg)	nonsynonymous variant	1	M8PIadj_0025	-	-	Zn-ribbon protein
31588	G(Ala)	T(Ser)	nonsynonymous variant	1	M8PIadj_0027	-	-	hypothetical protein
40807	G(Ala)	T(Asp)	nonsynonymous variant	1	M8PIadj_0035	-	-	hypothetical protein
52104	G	T	intergenic region	1	-	-	-	-
56382	G(His)	A(Tyr)	nonsynonymous variant	1	M8PIadj_0051	-	K12308	beta-galactosidase
57555	A	C	intergenic region	2	-	-	-	-
68954	G(Arg)	A(His)	nonsynonymous variant	1	M8PIadj_0064	[G]	-	ATPase
71060	A(Asn)	C(His)	nonsynonymous variant	1	M8PIadj_0065	[G]	K03077	L-ribulose-5-phosphate 4-epimerase
84422	A(Glu)	G(Gly)	nonsynonymous variant	1	M8PIadj_0074	[G]	K00688	glycogen phosphorylase
87519	G	T	intergenic region	1	-	-	-	-
92636	T(Ile)	C(Thr)	nonsynonymous variant	1	M8PIadj_0080	[M]	K07284	hypothetical protein
95107	G(Asn)	A(Asn)	synonymous variant	1	M8PIadj_0083	[RTKLS]	K12132	serine/threonine protein kinase
99014	G(Ala)	A(Ala)	synonymous variant	1	M8PIadj_0086	[D]	-	cell division protein FtsW
99111	A(Val)	G(Ala)	nonsynonymous variant	1	M8PIadj_0086	[D]	-	cell division protein FtsW
102889	G(Arg)	A(Arg)	synonymous variant	1	M8PIadj_0089	[T]	-	signal peptide protein
105987	T(Cys)	A(Ser)	nonsynonymous variant	1	M8PIadj_0090	[E]	-	cytochrome C
106440	G(Thr)	A(Met)	nonsynonymous variant	1	M8PIadj_0091	-	-	membrane protein
109052	A(Ter)	G(Trp)	nonsynonymous variant (stop lost)	1	M8PIadj_0093	-	-	membrane protein
111260	C(Leu)	T(Leu)	synonymous variant	1	M8PIadj_0096	[S]	-	hypothetical protein
112344	T(Asn)	C(Asp)	nonsynonymous variant	1	M8PIadj_0097	[ER]	K00528	glutamate synthase
127862	C(Arg)	T(His)	nonsynonymous variant	1	M8PIadj_0109	[L]	K07473	XRE family transcriptional regulator
135443	G(Arg)	A(Cys)	nonsynonymous variant	1	M8PIadj_0118	[P]	-	ferric reductase
139688	A(Val)	G(Val)	synonymous variant	1	M8PIadj_0123	[ER]	-	molecular chaperone GroES
140048	A	G	intergenic region	1	-	-	-	-
141810	T(Asp)	C(Gly)	nonsynonymous variant	1	M8PIadj_0125	[G]	K22278	polysaccharide deacetylase
143261	G(Gly)	A(Asp)	nonsynonymous variant	1	M8PIadj_0126	[G]	K01624	fructose-bisphosphate aldolase
149804	A(Ile)	G(Val)	nonsynonymous variant	1	M8PIadj_0133	-	K11955	branched-chain amino acid ABC transporterpermease
156183	A(Lys)	G(Glu)	nonsynonymous variant	1	M8PIadj_0139	[GEPR]	-	membrane protein
159548	T(Ile)	C(Ile)	synonymous variant	1	M8PIadj_0141	-	-	hypothetical protein
163953	A(Lys)	G(Lys)	synonymous variant	1	M8PIadj_0146	-	-	hypothetical protein
165697	G(Ala)	A(Thr)	nonsynonymous variant	1	M8PIadj_0148	[GEPR]	-	inner membrane metabolite transport proteinyhjE
169491	A(Ser)	G(Pro)	nonsynonymous variant	1	M8PIadj_0150	-	K05970	9-O-acetylesterase
170372	A	G	intergenic region	1	-	-	-	-
172248	T(Val)	C(Ala)	nonsynonymous variant	1	M8PIadj_0152	[G]	K05350	beta-glucosidase
174487	T(Leu)	C(Leu)	synonymous variant	1	M8PIadj_0153	-	-	beta-D-mannosidase
179552	T(Ser)	C(Pro)	nonsynonymous variant	2	M8PIadj_0158	[G]	K18479	hypothetical protein
179577	C(Ala)	T(Val)	nonsynonymous variant	1	M8PIadj_0158	[G]	K18479	hypothetical protein
183105	C(Ile)	T(Ile)	synonymous variant	2	M8PIadj_0162	[E]	K03293	amino acid permease
186052	C(Pro)	T(Ser)	nonsynonymous variant	1	M8PIadj_0164	-	K02004	ABC transporter permease
186119	A(Asp)	G(Gly)	nonsynonymous variant	1	M8PIadj_0164	-	K02004	ABC transporter permease
186948	C(Val)	T(Val)	synonymous variant	1	M8PIadj_0164	-	K02004	ABC transporter permease
203327	G(Ala)	A(Val)	nonsynonymous variant	6	M8PIadj_0178	-	K01999	branched-chain amino acid ABC transportersubstrate-binding protein
209245	T(Thr)	C(Ala)	nonsynonymous variant	1	M8PIadj_0181	[S]	K01421	membrane protein
209381	A(Asn)	G(Asn)	synonymous variant	1	M8PIadj_0181	[S]	K01421	membrane protein
209474	T(Arg)	C(Arg)	synonymous variant	1	M8PIadj_0181	[S]	K01421	membrane protein
210784	T(Ile)	C(Thr)	nonsynonymous variant	1	M8PIadj_0183	[P]	-	cobalt ABC transporter permease
221830	T(Ser)	C(Pro)	nonsynonymous variant	1	M8PIadj_0193	[P]	K03320	ammonium transporter
225505	C(Thr)	T(Met)	nonsynonymous variant	1	M8PIadj_0195	[O]	K00990	protein-P-II uridylyltransferase
245267	A(Asp)	G(Gly)	nonsynonymous variant	1	M8PIadj_0218	[L]	K02343	DNA polymerase III subunit gamma/tau
247731	G(Pro)	T(Pro)	synonymous variant	1	M8PIadj_0218	[L]	K02343	DNA polymerase III subunit gamma/tau
253054	G(Glu)	A(Lys)	nonsynonymous variant	1	M8PIadj_0225	[E]	K01649	2-isopropylmalate synthase
253336	A(Ile)	G(Val)	nonsynonymous variant	1	M8PIadj_0225	[E]	K01649	2-isopropylmalate synthase
254514	G(Gln)	A(*)	nonsynonymous variant (stop gained)	1	M8PIadj_0226	[M]	-	penicillin-binding protein
256939	G	A	intergenic region	1	-	-	-	-
261948	T(Phe)	C(Ser)	nonsynonymous variant	1	M8PIadj_0230	[LR]	K03168	DNA topoisomerase I
263444	C	T	intergenic region	1	-	-	-	-
264598	T(Val)	C(Ala)	nonsynonymous variant	1	M8PIadj_0232	[L]	K02341	DNA polymerase III subunit delta'
272041	T(Ile)	C(Thr)	nonsynonymous variant	2	M8PIadj_0237	[R]	K07133	ATPase AAA
275396	A(Glu)	G(Gly)	nonsynonymous variant	1	M8PIadj_0240	-	-	hypothetical protein
278301	T	C	intergenic region	1	-	-	-	-
284649	G	A	intergenic region	1	-	-	-	-
289210	G(Val)	A(Met)	nonsynonymous variant	1	M8PIadj_0250	[E]	K01703	isopropylmalate isomerase
289629	A(Glu)	G(Gly)	nonsynonymous variant	1	M8PIadj_0252	[E]	K01704	isopropylmalate isomerase
289663	A(Pro)	C(Pro)	synonymous variant	1	M8PIadj_0252	[E]	K01704	isopropylmalate isomerase
294148	G(Ala)	A(Thr)	nonsynonymous variant	2	M8PIadj_0255	[M]	K00790	UDP-N-acetylglucosamine1-carboxyvinyltransferase
296935	C(Pro)	T(Ser)	nonsynonymous variant	1	M8PIadj_0259	[C]	K00057	glycerol-3-phosphate dehydrogenase
299103	T(Tyr)	C(His)	nonsynonymous variant	1	M8PIadj_0261	-	-	hypothetical protein
306258	G(Asp)	A(Asn)	nonsynonymous variant	1	M8PIadj_0268	[E]	K11358	aspartate aminotransferase
313643	C	A	intergenic region	1	-	-	-	-
318809	T(Ile)	C(Thr)	nonsynonymous variant	1	M8PIadj_0274	-	K20276	type IV secretion protein Rhs
328519	A	G	intergenic region	1	-	-	-	-
328955	C(Ala)	A(Ala)	synonymous variant	1	M8PIadj_0281	[G]	K01190	beta-galactosidase
329324	C(Leu)	T(Leu)	synonymous variant	1	M8PIadj_0281	[G]	K01190	beta-galactosidase
340227	T(Asn)	C(Asp)	nonsynonymous variant	1	M8PIadj_0287	[R]	K15738	ABC transporter ATP-binding protein
341632	G	T	intergenic region	1	-	-	-	-
343267	T(Asp)	C(Gly)	nonsynonymous variant	1	M8PIadj_0290	[EH]	K01652	acetolactate synthase
347119	T(Asp)	C(Gly)	nonsynonymous variant	1	M8PIadj_0293	[R]	K07040	metal-binding protein
349186	A(Asp)	G(Gly)	nonsynonymous variant	1	M8PIadj_0296	-	-	hypothetical protein
362911	C(Pro)	A(Gln)	nonsynonymous variant	1	M8PIadj_0309	[L]	K03470	ribonuclease HII
372872	T(Ile)	C(Thr)	nonsynonymous variant	1	M8PIadj_0315	[J]	K02888	50S ribosomal protein L21
390324	C(Ala)	T(Ala)	synonymous variant	1	M8PIadj_0333	[IQ]	K11533	ACP S-malonyltransferase
396303	G(Glu)	A(Glu)	synonymous variant	1	M8PIadj_0333	[IQ]	K11533	ACP S-malonyltransferase
402866	G	A	intergenic region	1	-	-	-	-
408105	G(Leu)	A(Phe)	nonsynonymous variant	1	M8PIadj_0344	[F]	K00525	ribonucleotide-diphosphate reductase subunitalpha
409731	A	G	intergenic region	1	-	-	-	-
413118	A(Glu)	G(Glu)	synonymous variant	1	M8PIadj_0349	[S]	K05810	copper oxidase
413300	T(Phe)	C(Ser)	nonsynonymous variant	1	M8PIadj_0349	[S]	K05810	copper oxidase
424251	A(Ter)	G(Trp)	nonsynonymous variant (stop lost)	8	M8PIadj_0359	[E]	K01626	3-deoxy-7-phosphoheptulonate synthase
425792	G(Gly)	T(Trp)	nonsynonymous variant	1	M8PIadj_0361	[T]	K07768	signal transduction histidine kinase
441132	C(Asp)	G(His)	nonsynonymous variant	1	M8PIadj_0375	-	-	cation-transporting ATPase
443510	A(Glu)	G(Gly)	nonsynonymous variant	1	M8PIadj_0378	[J]	K03790	acetyltransferase
454926	C(Thr)	T(Ile)	nonsynonymous variant	1	M8PIadj_0390	-	-	AbrB family transcriptional regulator
456917	T(Ser)	C(Pro)	nonsynonymous variant	1	M8PIadj_0391	[G]	K00705	4-alpha-glucanotransferase
458081	G	A	intergenic region	1	-	-	-	-
458347	G(Val)	A(Ile)	nonsynonymous variant	1	M8PIadj_0392	[J]	K02871	50S ribosomal protein L13
459471	C(Ala)	T(Thr)	nonsynonymous variant	1	M8PIadj_0394	[G]	-	glycogen-debranching protein
461755	C(Leu)	T(Leu)	synonymous variant	1	M8PIadj_0394	[G]	-	glycogen-debranching protein
463911	G(Gly)	A(Ser)	nonsynonymous variant	1	M8PIadj_0396	[C]	K04072	bifunctional acetaldehyde-CoA/alcoholdehydrogenase
470432	T(Tyr)	C(His)	nonsynonymous variant	1	M8PIadj_0401	[J]	K02926	50S ribosomal protein L4
472793	C(Gly)	T(Gly)	synonymous variant	1	M8PIadj_0406	[J]	K02982	30S ribosomal protein S3
475676	T	C	intergenic region	1	-	-	-	-
480994	A	T	intergenic region	1	-	-	-	-
482819	A(Asp)	G(Gly)	nonsynonymous variant	2	M8PIadj_0424	[K]	K03040	DNA-directed RNA polymerase subunit alpha
486144	C(Ala)	T(Ala)	synonymous variant	1	M8PIadj_0427	-	-	hypothetical protein
488875	A(Glu)	G(Gly)	nonsynonymous variant	2	M8PIadj_0429	[J]	K02519	translation initiation factor IF-2
494610	G(Gly)	T(Gly)	synonymous variant	1	M8PIadj_0433	[O]	K04485	DNA repair protein RadA
495740	C(Thr)	T(Thr)	synonymous variant	1	M8PIadj_0434	-	-	hypothetical protein
518433	C(Ala)	T(Ala)	synonymous variant	1	M8PIadj_0452	-	-	hypothetical protein
524070	T(Phe)	C(Ser)	nonsynonymous variant	1	M8PIadj_0456	[E]	K20265	amino acid transporter
525909	T(Ile)	C(Thr)	nonsynonymous variant	1	M8PIadj_0457	[E]	-	peptidase S10
546078	G(Arg)	A(His)	nonsynonymous variant	1	M8PIadj_0473	[H]	K00287	diacylglycerol kinase
560465	A(Glu)	G(Gly)	nonsynonymous variant	1	M8PIadj_0488	[S]	-	ATP-binding protein
566095	A(Val)	C(Gly)	nonsynonymous variant	1	M8PIadj_0492	[G]	K16209	sodium:solute symporter
566650	G(Thr)	A(Ile)	nonsynonymous variant	1	M8PIadj_0492	[G]	K16209	sodium:solute symporter
583136	T(Phe)	C(Ser)	nonsynonymous variant	1	M8PIadj_0506	[R]	-	hypothetical protein
585849	T(Ser)	C(Pro)	nonsynonymous variant	1	M8PIadj_0507	[M]	K19003	N-acetylglucosaminyltransferase
600565	C	A	intergenic region	1	-	-	-	-
607248	A(Thr)	G(Ala)	nonsynonymous variant	1	M8PIadj_0526	-	K01198	alpha-L-arabinofuranosidase
609188	T	A	intergenic region	1	-	-	-	-
609636	G(Asp)	A(Asn)	nonsynonymous variant	1	M8PIadj_0528	-	K10117	sugar ABC transporter substrate-binding protein
612735	A	C	intergenic region	6	-	-	-	-
615217	T(Val)	C(Ala)	nonsynonymous variant	1	M8PIadj_0532	-	K05970	9-O-acetylesterase
623986	G(Val)	T(Leu)	nonsynonymous variant	1	M8PIadj_0539	[J]	K02835	peptide chain release factor 1
624446	T(Phe)	C(Ser)	nonsynonymous variant	3	M8PIadj_0540	[J]	K02493	N5-glutamine S-adenosyl-L-methionine-dependentmethyltransferase
627967	A(Asp)	G(Gly)	nonsynonymous variant	1	M8PIadj_0543	[FR]	K00088	inosine-5`-monophosphate dehydrogenase
639634	T	A	intergenic region	1	-	-	-	-
640950	A(Thr)	G(Ala)	nonsynonymous variant	1	M8PIadj_0554	[C]	K01647	type II citrate synthase
646757	C	T	intergenic region	1	-	-	-	-
657112	C(Gly)	T(Arg)	nonsynonymous variant	1	M8PIadj_0571	[TK]	-	transcriptional regulator
661302	C(Asp)	T(Asn)	nonsynonymous variant	1	M8PIadj_0576	[K]	K03525	pantothenate kinase
668347	A(Phe)	G(Ser)	nonsynonymous variant	1	M8PIadj_0583	[E]	K01697	cystathionine beta-synthase
678165	T(Pro)	C(Pro)	synonymous variant	1	M8PIadj_0595	[KL]	-	RNA helicase
683220	A(Asp)	G(Gly)	nonsynonymous variant	1	M8PIadj_0598	-	-	hypothetical protein
688918	G(Glu)	C(Asp)	nonsynonymous variant	2	M8PIadj_0605	[M]	K01775	alanine racemase
689313	A(His)	G(Arg)	nonsynonymous variant	1	M8PIadj_0605	[M]	K01775	alanine racemase
689550	T(Ile)	G(Ser)	nonsynonymous variant	1	M8PIadj_0605	[M]	K01775	alanine racemase
689708	G	T	intergenic region	1	-	-	-	-
693594	A(Val)	G(Ala)	nonsynonymous variant	1	M8PIadj_0608	[HI]	K01662	1-deoxy-D-xylulose-5-phosphate synthase
697427	C(Leu)	T(Phe)	nonsynonymous variant	1	M8PIadj_0611	[P]	K03711	peptide ABC transporter substrate-bindingprotein
699997	C(Gly)	A(Val)	nonsynonymous variant	1	M8PIadj_0612	[S]	K14205	membrane protein
700045	G(Ala)	T,A(Val)	nonsynonymous variant	18	M8PIadj_0612	[S]	K14205	membrane protein
702792	T(Asp)	C(Gly)	nonsynonymous variant	1	M8PIadj_0614	[F]	K01945	phosphoribosylamine--glycine ligase
710964	G(Phe)	A(Phe)	synonymous variant	1	M8PIadj_0621	[R]	K07005	MFS transporter
711887	C	A	intergenic region	1	-	-	-	-
712846	G(Met)	A(Ile)	nonsynonymous variant	1	M8PIadj_0625	-	-	actin
713106	C(Ala)	T(Val)	nonsynonymous variant	1	M8PIadj_0625	-	-	actin
718807	G(Pro)	A(Pro)	synonymous variant	1	M8PIadj_0630	[F]	K01952	phosphoribosylformylglycinamidine synthase
725177	A(Val)	C(Gly)	nonsynonymous variant	1	M8PIadj_0634	[E]	K01620	amino acid lyase
727365	C(Ala)	T(Val)	nonsynonymous variant	1	M8PIadj_0636	[J]	K02950	30S ribosomal protein S12
751061	T	C	intergenic region	1	-	-	-	-
757231	G	A	intergenic region	1	-	-	-	-
758694	G(Thr)	A(Thr)	synonymous variant	1	M8PIadj_0663	[S]	K07027	membrane protein
761410	C(Ala)	T(Thr)	nonsynonymous variant	1	M8PIadj_0664	[F]	K01756	adenylosuccinate lyase
763322	G(Ala)	A(Val)	nonsynonymous variant	1	M8PIadj_0665	-	-	alpha/beta hydrolase
764267	G(Ala)	A(Val)	nonsynonymous variant	1	M8PIadj_0667	-	-	cell surface protein
765917	G(Asp)	T(Glu)	nonsynonymous variant	1	M8PIadj_0669	-	-	von Willebrand factor A
767851	C(Met)	T(Ile)	nonsynonymous variant	1	M8PIadj_0671	-	-	hypothetical protein
769874	C	T	intergenic region	1	-	-	-	-
775435	G(Ala)	T(Ser)	nonsynonymous variant	1	M8PIadj_0682	[T]	K02484	sensor histidine kinase
778992	T(Gly)	C(Gly)	synonymous variant	1	M8PIadj_0685	-	-	hypothetical protein
780946	A(Trp)	G(Arg)	nonsynonymous variant	1	M8PIadj_0686	[T]	-	universal stress protein
789380	A(Glu)	G(Gly)	nonsynonymous variant	1	M8PIadj_0692	[R]	K06889	alpha/beta hydrolase
792283	G(Asp)	A(Asn)	nonsynonymous variant	1	M8PIadj_0695	[E]	K10006	ABC transporter permease
796268	T(Asp)	C(Gly)	nonsynonymous variant	1	M8PIadj_0698	[L]	-	DEAD/DEAH box helicase
805172	G(Gly)	T(Val)	nonsynonymous variant	1	M8PIadj_0704	-	-	DNA-binding protein
809051	T	C	intergenic region	1	-	-	-	-
810001	G	T	intergenic region	1	-	-	-	-
811476	C(Gly)	T(Asp)	nonsynonymous variant	1	M8PIadj_0712	[P]	K24040	cobalt ABC transporter
813399	A	G	intergenic region	1	-	-	-	-
813529	A	G	intergenic region	1	-	-	-	-
820791	A(Asp)	G(Gly)	nonsynonymous variant	1	M8PIadj_0717	-	-	membrane protein
821954	G(Ala)	T(Ser)	nonsynonymous variant	1	M8PIadj_0717	-	-	membrane protein
827991	T(Asp)	C(Gly)	nonsynonymous variant	1	M8PIadj_0721	[E]	K01915	glutamine synthetase
840215	G(Val)	T(Val)	synonymous variant	1	M8PIadj_0732	[P]	K24040	ABC transporter ATP-binding protein
842210	C(Ser)	T(Asn)	nonsynonymous variant	1	M8PIadj_0733	-	-	ABC transporter
842297	T(Glu)	C(Gly)	nonsynonymous variant	1	M8PIadj_0733	-	-	ABC transporter
842783	T(Asp)	C(Gly)	nonsynonymous variant	1	M8PIadj_0733	-	-	ABC transporter
843216	T(Asn)	C(Ser)	nonsynonymous variant	1	M8PIadj_0734	-	K02004	ABC transporter permease
847756	A(Ile)	C(Leu)	nonsynonymous variant	1	M8PIadj_0738	[JR]	K01890	phenylalanyl-tRNA synthetase subunit beta
860252	C(Val)	T(Met)	nonsynonymous variant	1	M8PIadj_0748	[IQR]	K03366	diacetyl reductase
860364	A(Gly)	G(Gly)	synonymous variant	1	M8PIadj_0749	[R]	K06950	hydrolase
863661	C(Ala)	T(Val)	nonsynonymous variant	1	M8PIadj_0751	-	-	helicase
864150	A(Glu)	G(Glu)	synonymous variant	1	M8PIadj_0752	[G]	K06117	HAD family hydrolase
870934	G(Ala)	A(Ala)	synonymous variant	1	M8PIadj_0757	[L]	K03631	DNA repair protein RecN
872924	C(Val)	T(Ile)	nonsynonymous variant	1	M8PIadj_0759	[E]	K01733	threonine synthase
877425	T(Ser)	C(Pro)	nonsynonymous variant	2	M8PIadj_0763	[FE]	K00948	ribose-phosphate pyrophosphokinase
878373	T(Tyr)	C(Tyr)	synonymous variant	1	M8PIadj_0764	[M]	K04042	N-acetylglucosamine-1-phosphateuridyltransferase
880715	A(Lys)	G(Glu)	nonsynonymous variant	1	M8PIadj_0767	-	-	hypothetical protein
884165	T(Phe)	G(Val)	nonsynonymous variant	1	M8PIadj_0770	[P]	K03284	magnesium transporter
895175	A(Ser)	G(Pro)	nonsynonymous variant	1	M8PIadj_0780	-	-	colicin transporter
898461	C(Ala)	T(Thr)	nonsynonymous variant	1	M8PIadj_0784	-	-	ABC transporter substrate-binding protein
900582	C(Ala)	T(Val)	nonsynonymous variant	1	M8PIadj_0786	[F]	-	inosine 5'-monophosphate dehydrogenase
902570	T(Leu)	C(Pro)	nonsynonymous variant	1	M8PIadj_0788	[I]	K01897	AMP-binding protein
912702	G(Pro)	A(Pro)	synonymous variant	1	M8PIadj_0798	[V]	-	ABC transporter permease
913066	G(Ala)	A(Thr)	nonsynonymous variant	1	M8PIadj_0799	[E]	K02500	imidazole glycerol phosphate synthase
917923	G(Val)	A(Val)	synonymous variant	1	M8PIadj_0805	[E]	K01696	tryptophan synthase subunit(beta)
920546	C	T	intergenic region	1	-	-	-	-
921923	T(Arg)	C(Arg)	synonymous variant	1	M8PIadj_0808	[G]	K01783	ribulose-phosphate 3-epimerase
926561	C(Ser)	T(Ser)	synonymous variant	1	M8PIadj_0815	[T]	-	signal peptide protein
927129	C(Arg)	T(Arg)	synonymous variant	1	M8PIadj_0816	[K]	-	MerR family transcriptional regulator
934833	A(Phe)	G(Ser)	nonsynonymous variant	1	M8PIadj_0824	-	-	hypothetical protein
935041	T(Thr)	C(Ala)	nonsynonymous variant	1	M8PIadj_0824	-	-	hypothetical protein
937181	T	C	intergenic region	1	-	-	-	-
948073	A(Arg)	C(Arg)	synonymous variant	1	M8PIadj_0834	-	K03210	preprotein translocase subunit YajC
948657	C(Val)	A(Val)	synonymous variant	1	M8PIadj_0835	[L]	K03551	Holliday junction DNA helicase RuvB
949403	A(Ser)	G(Pro)	nonsynonymous variant	1	M8PIadj_0836	[L]	K03550	Holliday junction DNA helicase RuvA
949967	T	C	intergenic region	1	-	-	-	-
951292	G(Thr)	A(Thr)	synonymous variant	1	M8PIadj_0838	[S]	K18189	transcriptional regulator
952288	A(Phe)	G(Ser)	nonsynonymous variant	1	M8PIadj_0839	[M]	K08256	glycosyl transferase
953179	C(Val)	T(Met)	nonsynonymous variant	1	M8PIadj_0840	[M]	-	lauroyl acyltransferase
953190	G(Ala)	A(Val)	nonsynonymous variant	1	M8PIadj_0840	[M]	-	lauroyl acyltransferase
954687	T(Asp)	C(Gly)	nonsynonymous variant	1	M8PIadj_0842	[J]	K01868	threonyl-tRNA synthetase
959872	C	T	intergenic region	2	-	-	-	-
962342	A(Gly)	C(Gly)	synonymous variant	1	M8PIadj_0849	[G]	-	fructosamine kinase
966274	T(Phe)	C(Leu)	nonsynonymous variant	1	M8PIadj_0852	[G]	K00615	transketolase
966336	C(Ser)	T(Ser)	synonymous variant	1	M8PIadj_0852	[G]	K00615	transketolase
972434	G(Ala)	A(Ala)	synonymous variant	1	M8PIadj_0857	[E]	K14260	aspartate aminotransferase
976041	G(Leu)	A(Phe)	nonsynonymous variant	2	M8PIadj_0861	[G]	K00927	phosphoglycerate kinase
980050	T(Asp)	C(Gly)	nonsynonymous variant	1	M8PIadj_0866	[L]	K03703	excinuclease ABC subunit C
980960	T(Thr)	C(Ala)	nonsynonymous variant	1	M8PIadj_0866	[L]	K03703	excinuclease ABC subunit C
980974	C(Gly)	A(Val)	nonsynonymous variant	1	M8PIadj_0866	[L]	K03703	excinuclease ABC subunit C
984327	G(Ala)	A(Val)	nonsynonymous variant	1	M8PIadj_0867	[L]	K03701	excinuclease ABC subunit A
987778	G(Gly)	T(Cys)	nonsynonymous variant	1	M8PIadj_0872	[R]	-	ABC transporter
993231	G(Asp)	A(Asn)	nonsynonymous variant	1	M8PIadj_0876	[SG]	K23997	carbohydrate kinase
993747	A(Ser)	G(Gly)	nonsynonymous variant	1	M8PIadj_0876	[SG]	K23997	carbohydrate kinase
996658	C(Ala)	T(Val)	nonsynonymous variant	1	M8PIadj_0879	[OC]	K00384	thioredoxin reductase
1000322	C(Ser)	T(Ser)	synonymous variant	1	M8PIadj_0883	[O]	-	ADP-ribosylglycohydrolase
1008758	G(Gln)	A(*)	nonsynonymous variant (stop gained)	1	M8PIadj_0893	[F]	K00609	aspartate carbamoyltransferase
1013588	C(Gly)	T(Ser)	nonsynonymous variant	2	M8PIadj_0896	[E]	K00297	5,10-methylenetetrahydrofolate reductase
1016795	T	C	intergenic region	1	-	-	-	-
1021330	A(Asp)	G(Gly)	nonsynonymous variant	1	M8PIadj_0902	[O]	K03564	thioredoxin peroxidase
1043249	G(Leu)	A(Phe)	nonsynonymous variant	1	M8PIadj_0918	[R]	-	membrane protein
1051485	C(Asp)	A(Tyr)	nonsynonymous variant	1	M8PIadj_0927	[C]	K04488	nitrogen fixation protein NifU
1052219	C(Ala)	A(Ser)	nonsynonymous variant	1	M8PIadj_0928	[E]	K11717	cysteine desulfurase
1057105	G(Thr)	A(Thr)	synonymous variant	1	M8PIadj_0932	-	-	hypothetical protein
1057810	G(Phe)	A(Phe)	synonymous variant	1	M8PIadj_0932	-	-	hypothetical protein
1058860	C(Ala)	T(Thr)	nonsynonymous variant	1	M8PIadj_0933	[F]	K01937	CTP synthase
1060169	G(Arg)	T(Arg)	synonymous variant	1	M8PIadj_0933	[F]	K01937	CTP synthase
1065843	T	C	intergenic region	1	-	-	-	-
1068599	G(Arg)	A(His)	nonsynonymous variant	1	M8PIadj_0944	-	-	hypothetical protein
1073915	T(Asn)	C(Asp)	nonsynonymous variant	1	M8PIadj_0949	[R]	K07082	hypothetical protein
1074097	C(Gly)	A(Val)	nonsynonymous variant	1	M8PIadj_0949	[R]	K07082	hypothetical protein
1078178	A(Val)	C(Gly)	nonsynonymous variant	1	M8PIadj_0952	-	-	hypothetical protein
1087561	A(Thr)	C(Pro)	nonsynonymous variant	3	M8PIadj_0963	[E]	K14155	Bifunctional PLP-dependent enzyme
1087613	C(Thr)	T(Ile)	nonsynonymous variant	1	M8PIadj_0963	[E]	K14155	Bifunctional PLP-dependent enzyme
1087650	A(Gly)	G(Gly)	synonymous variant	1	M8PIadj_0963	[E]	K14155	Bifunctional PLP-dependent enzyme
1088478	G(Ile)	A(Ile)	synonymous variant	1	M8PIadj_0964	-	-	transcriptional regulator
1088760	C(Pro)	T(Pro)	synonymous variant	1	M8PIadj_0964	-	-	transcriptional regulator
1089461	C(Cys)	T(Tyr)	nonsynonymous variant	1	M8PIadj_0965	[G]	-	alpha-amylase
1096296	A(Asp)	G(Gly)	nonsynonymous variant	1	M8PIadj_0972	[F]	K01488	adenosine deaminase
1098232	A(Thr)	T(Thr)	synonymous variant	1	M8PIadj_0975	-	-	hypothetical protein
1098498	T(Leu)	G(Arg)	nonsynonymous variant	1	M8PIadj_0975	-	-	hypothetical protein
1101499	T(Arg)	C(Gly)	nonsynonymous variant	1	M8PIadj_0980	[J]	K18220	tetracycline resistance protein tetM
1107805	A(Thr)	C(Pro)	nonsynonymous variant	1	M8PIadj_0984	[G]	K01621	phosphoketolase
1107940	T(Ser)	C(Pro)	nonsynonymous variant	1	M8PIadj_0984	[G]	K01621	phosphoketolase
1115375	G(Val)	A(Val)	synonymous variant	1	M8PIadj_0988	-	-	ABC transporter permease
1119581	A(Ser)	G(Pro)	nonsynonymous variant	1	M8PIadj_0992	[L]	K02335	DNA polymerase I
1120535	A(Ser)	T(Thr)	nonsynonymous variant	1	M8PIadj_0992	[L]	K02335	DNA polymerase I
1121440	A(Phe)	G(Ser)	nonsynonymous variant	1	M8PIadj_0992	[L]	K02335	DNA polymerase I
1125424	A(Val)	G(Ala)	nonsynonymous variant	1	M8PIadj_0995	[G]	K00873	pyruvate kinase
1131279	A(Val)	G(Ala)	nonsynonymous variant	1	M8PIadj_1000	[J]	K02945	30S ribosomal protein S1
1134657	A(Gln)	C(Pro)	nonsynonymous variant	1	M8PIadj_1005	[P]	-	zinc ABC transporter permease
1142088	T(Asp)	G(Ala)	nonsynonymous variant	3	M8PIadj_1012	[R]	K17497	HAD family hydrolase
1142485	T(Lys)	C(Glu)	nonsynonymous variant	3	M8PIadj_1012	[R]	K17497	HAD family hydrolase
1142859	G(Val)	A(Val)	synonymous variant	1	M8PIadj_1013	-	-	hypothetical protein
1145401	G(Ala)	A(Val)	nonsynonymous variant	1	M8PIadj_1015	-	-	glycosyl transferase family 2
1150013	T(Val)	G(Gly)	nonsynonymous variant	1	M8PIadj_1017	[K]	K01005	transcriptional regulator
1152013	G(Leu)	A(Leu)	synonymous variant	1	M8PIadj_1018	[D]	K03466	signal peptide protein
1156698	A	G	intergenic region	1	-	-	-	-
1157115	A(Val)	G(Ala)	nonsynonymous variant	1	M8PIadj_1024	[E]	K01752	serine dehydratase
1160125	C(Val)	T(Val)	synonymous variant	1	M8PIadj_1026	[FP]	K01524	exopolyphosphatase
1167532	T(Thr)	G(Pro)	nonsynonymous variant	1	M8PIadj_1034	[LK]	K03723	transcription-repair coupling factor
1171016	T(Asp)	C(Gly)	nonsynonymous variant	1	M8PIadj_1036	[M]	-	GNAT family acetyltransferase
1179098	A(Ser)	T(Thr)	nonsynonymous variant	2	M8PIadj_1041	-	-	ABC transporter
1179562	C(Asp)	T(Asn)	nonsynonymous variant	1	M8PIadj_1043	[R]	-	ABC transporter ATP-binding protein
1182953	A(Gly)	G(Gly)	synonymous variant	1	M8PIadj_1048	[E]	K01744	aspartate ammonia-lyase
1187213	A(Asp)	G(Gly)	nonsynonymous variant	1	M8PIadj_1053	[G]	K00036	glucose-6-phosphate 1-dehydrogenase
1197280	T(Ala)	G(Ala)	synonymous variant	6	M8PIadj_1061	[R]	K07124	short-chain dehydrogenase
1200895	C(Pro)	T(Leu)	nonsynonymous variant	1	M8PIadj_1063	[S]	-	membrane protein
1202703	A(Asn)	G(Asp)	nonsynonymous variant	1	M8PIadj_1064	[F]	-	nitrate reductase
1204581	G(Gly)	T(Cys)	nonsynonymous variant	1	M8PIadj_1066	-	-	hypothetical protein
1205368	C	T	intergenic region	1	-	-	-	-
1218468	C(Ala)	T(Thr)	nonsynonymous variant	1	M8PIadj_1076	[P]	K01552	cobalt ABC transporter ATPase
1225150	C(Ala)	T(Val)	nonsynonymous variant	1	M8PIadj_1082	[C]	K00239	succinate dehydrogenase
1227762	T(Ser)	G(Ala)	nonsynonymous variant	1	M8PIadj_1084	[R]	-	methyltransferase
1228492	C(Val)	T(Met)	nonsynonymous variant	1	M8PIadj_1085	[R]	-	DNA-binding protein
1229633	G(Thr)	A(Thr)	synonymous variant	1	M8PIadj_1086	[P]	K03313	sodium:proton antiporter
1230086	G(Asp)	A(Asp)	synonymous variant	1	M8PIadj_1086	[P]	K03313	sodium:proton antiporter
1232145	G	A	intragenic variant	1	-	-	-	-
1238891	T(Glu)	C(Gly)	nonsynonymous variant	2	M8PIadj_1093	[J]	K03684	ribonuclease D
1243617	G(Leu)	A(Phe)	nonsynonymous variant	1	M8PIadj_1097	[HR]	-	NAD+ synthetase
1243955	G(Ser)	A(Phe)	nonsynonymous variant	1	M8PIadj_1097	[HR]	-	NAD+ synthetase
1247263	C(Trp)	T(*)	nonsynonymous variant (stop gained)	1	M8PIadj_1099	[P]	K02072	methionine ABC transporter ATP-binding protein
1259483	T(Thr)	C(Ala)	nonsynonymous variant	1	M8PIadj_1109	[G]	K05340	sugar transporter
1259536	A(Ile)	G(Thr)	nonsynonymous variant	4	M8PIadj_1109	[G]	K05340	sugar transporter
1259593	G(Thr)	A(Ile)	nonsynonymous variant	1	M8PIadj_1109	[G]	K05340	sugar transporter
1259603	G(Leu)	A(Phe)	nonsynonymous variant	1	M8PIadj_1109	[G]	K05340	sugar transporter
1259629	G(Ala)	C(Gly)	nonsynonymous variant	1	M8PIadj_1109	[G]	K05340	sugar transporter
1259636	C(Ala)	A,T(Ser)	nonsynonymous variant	2	M8PIadj_1109	[G]	K05340	sugar transporter
1259644	A(Val)	G,T,C(Gly)	nonsynonymous variant	5	M8PIadj_1109	[G]	K05340	sugar transporter
1259659	G(Ala)	A(Val)	nonsynonymous variant	1	M8PIadj_1109	[G]	K05340	sugar transporter
1259824	A(Met)	G(Thr)	nonsynonymous variant	3	M8PIadj_1109	[G]	K05340	sugar transporter
1259897	T(Asn)	C(Asp)	nonsynonymous variant	8	M8PIadj_1109	[G]	K05340	sugar transporter
1259995	A(Val)	G(Ala)	nonsynonymous variant	6	M8PIadj_1109	[G]	K05340	sugar transporter
1260034	A(Val)	G(Ala)	nonsynonymous variant	4	M8PIadj_1109	[G]	K05340	sugar transporter
1260037	A(Leu)	G(Pro)	nonsynonymous variant	3	M8PIadj_1109	[G]	K05340	sugar transporter
1260043	A(Ile)	C(Ser)	nonsynonymous variant	1	M8PIadj_1109	[G]	K05340	sugar transporter
1260085	T(Glu)	C,G(Gly)	nonsynonymous variant	20	M8PIadj_1109	[G]	K05340	sugar transporter
1260104	C(Ala)	A(Ser)	nonsynonymous variant	1	M8PIadj_1109	[G]	K05340	sugar transporter
1260137	T(Thr)	C(Ala)	nonsynonymous variant	2	M8PIadj_1109	[G]	K05340	sugar transporter
1260311	A(Phe)	T(Ile)	nonsynonymous variant	1	M8PIadj_1109	[G]	K05340	sugar transporter
1260329	T(Thr)	C(Ala)	nonsynonymous variant	2	M8PIadj_1109	[G]	K05340	sugar transporter
1260332	T(Thr)	C(Ala)	nonsynonymous variant	29	M8PIadj_1109	[G]	K05340	sugar transporter
1260458	A	G	intergenic region	1	-	-	-	-
1261291	G(Leu)	T(Ile)	nonsynonymous variant	1	M8PIadj_1110	[R]	K03724	ATP-dependent helicase
1262804	A(Asp)	C(Glu)	nonsynonymous variant	1	M8PIadj_1110	[R]	K03724	ATP-dependent helicase
1268273	C(Ala)	T(Val)	nonsynonymous variant	1	M8PIadj_1114	[M]	K08256	phosphatidyl-myo-inositolalpha-mannosyltransferase
1269287	G(Leu)	T(Met)	nonsynonymous variant	2	M8PIadj_1115	[L]	-	DNA gyrase subunit B
1272336	T(Tyr)	C(Cys)	nonsynonymous variant	1	M8PIadj_1116	[K]	K03086	RNA polymerase sigma70 factor
1273597	A(Asp)	G(Asp)	synonymous variant	1	M8PIadj_1117	-	-	hypothetical protein
1275007	T(Leu)	C(Leu)	synonymous variant	1	M8PIadj_1118	[H]	-	serralysin
1276406	C(Leu)	T(Leu)	synonymous variant	1	M8PIadj_1119	[RTKL]	K12132	serine/threonine protein kinase
1285696	C(Arg)	T(Arg)	synonymous variant	1	M8PIadj_1126	[L]	K03553	recombinase RecA
1286839	C	T	intergenic region	1	-	-	-	-
1292342	G(Asp)	A(Asp)	synonymous variant	1	M8PIadj_1132	[J]	K00791	tRNA delta(2)-isopentenylpyrophosphatetransferase
1294706	A(Ser)	G(Pro)	nonsynonymous variant	1	M8PIadj_1133	[J]	K06168	(dimethylallyl)adenosine tRNAmethylthiotransferase
1296325	G(Thr)	A(Thr)	synonymous variant	1	M8PIadj_1135	[R]	K06890	membrane protein
1297150	A(Met)	C(Leu)	nonsynonymous variant	1	M8PIadj_1136	[S]	K21672	dihydrodipicolinate reductase
1298841	A(Val)	G(Ala)	nonsynonymous variant	1	M8PIadj_1137	-	-	multidrug ABC transporter permease
1300093	A(Ile)	G(Thr)	nonsynonymous variant	1	M8PIadj_1138	-	-	multidrug ABC transporter permease
1303464	G(Glu)	A(Glu)	synonymous variant	1	M8PIadj_1141	[TK]	-	LuxR family transcriptional regulator
1308779	A(Thr)	G(Ala)	nonsynonymous variant	1	M8PIadj_1145	[G]	K10117	ABC transporter substrate-binding protein
1310540	A(Thr)	G(Ala)	nonsynonymous variant	1	M8PIadj_1147	[G]	K10117	ABC transporter substrate-binding protein
1314687	A(Phe)	C(Cys)	nonsynonymous variant	1	M8PIadj_1150	[R]	K00661	galactoside O-acetyltransferase
1321370	T(Met)	C(Val)	nonsynonymous variant	1	M8PIadj_1154	-	-	ABC-type sugar transport system, periplasmiccomponent
1322532	T(Asp)	C(Gly)	nonsynonymous variant	1	M8PIadj_1155	[J]	K03215	RNA methyltransferase
1323982	T	C	intergenic region	1	-	-	-	-
1330445	C(Gly)	G(Ala)	nonsynonymous variant	1	M8PIadj_1162	[EP]	K15581	ABC transporter permease
1342392	G(Tyr)	A(Tyr)	synonymous variant	1	M8PIadj_1171	[T]	K06207	GTP-binding protein TypA
1359631	A	G	intergenic region	1	-	-	-	-
1364349	T(Ile)	C(Thr)	nonsynonymous variant	1	M8PIadj_1192	[E]	-	Xaa-Pro aminopeptidase
1365249	A(Asp)	G(Gly)	nonsynonymous variant	1	M8PIadj_1192	[E]	-	Xaa-Pro aminopeptidase
1365567	T(Val)	C(Ala)	nonsynonymous variant	1	M8PIadj_1192	[E]	-	Xaa-Pro aminopeptidase
1368836	G(Pro)	A(Pro)	synonymous variant	1	M8PIadj_1196	[G]	K00847	2-dehydro-3-deoxygluconokinase
1371783	A	T	intergenic region	1	-	-	-	-
1374159	C	A	intergenic region	1	-	-	-	-
1377481	G(Thr)	A(Thr)	synonymous variant	1	M8PIadj_1210	[R]	K06904	primosome assembly protein PriA
1377862	G	A	intergenic region	1	-	-	-	-
1377910	A	G	intergenic region	1	-	-	-	-
1378658	T(Asp)	C(Gly)	nonsynonymous variant	1	M8PIadj_1212	[R]	K02031	ABC transporter ATP-binding protein
1389187	G(Arg)	A(Arg)	synonymous variant	1	M8PIadj_1220	[D]	K03588	cell division protein FtsW
1389873	T(Ile)	C(Val)	nonsynonymous variant	1	M8PIadj_1220	[D]	K03588	cell division protein FtsW
1394595	T(Asp)	C(Gly)	nonsynonymous variant	1	M8PIadj_1224	-	-	UDP-N-acetylmuramyl peptide synthase
1396483	C(Leu)	T(Leu)	synonymous variant	1	M8PIadj_1225	[M]	K03587	cell division protein
1400706	G(Gly)	A(Asp)	nonsynonymous variant	1	M8PIadj_1229	[R]	-	ATP-dependent DNA helicase
1411745	G(Arg)	A(His)	nonsynonymous variant	1	M8PIadj_1238	[L]	K03578	ATP-dependent helicase
1414437	C(Ala)	T(Thr)	nonsynonymous variant	1	M8PIadj_1239	[E]	K01915	glutamine synthetase
1415124	A	G	intergenic region	1	-	-	-	-
1429646	T	C	intergenic region	1	-	-	-	-
1435258	T(Asn)	C(Asn)	synonymous variant	1	M8PIadj_1258	[H]	K00878	hydroxyethylthiazole kinase
1435845	T(Val)	C(Ala)	nonsynonymous variant	1	M8PIadj_1258	[H]	K00878	hydroxyethylthiazole kinase
1439347	C	T	intergenic region	1	-	-	-	-
1462813	C	T	intergenic region	1	-	-	-	-
1464234	G(Ala)	A(Val)	nonsynonymous variant	1	M8PIadj_1283	[E]	K01778	diaminopimelate epimerase
1465133	G(Pro)	A(Pro)	synonymous variant	1	M8PIadj_1284	[M]	K01776	glutamate racemase
1468109	G(Thr)	T(Asn)	nonsynonymous variant	1	M8PIadj_1288	[ET]	K02030	amino acid ABC transporter substrate-bindingprotein
1468419	G(Pro)	A(Ser)	nonsynonymous variant	1	M8PIadj_1288	[ET]	K02030	amino acid ABC transporter substrate-bindingprotein
1473950	T(Thr)	G(Pro)	nonsynonymous variant	1	M8PIadj_1296	[P]	K02071	ABC transporter ATP-binding protein
1495375	C(Arg)	T(His)	nonsynonymous variant	2	M8PIadj_1309	-	-	hypothetical protein
1499587	A(Ser)	G(Pro)	nonsynonymous variant	1	M8PIadj_1312	-	-	hypothetical protein
1502282	T(Asp)	C(Gly)	nonsynonymous variant	1	M8PIadj_1316	[V]	K06147	Rrf2 family transcriptional regulator
1508688	G(Ala)	A(Ala)	synonymous variant	1	M8PIadj_1321	-	-	hypothetical protein
1509458	T	C	intergenic region	1	-	-	-	-
1511271	G(Gln)	C(Glu)	nonsynonymous variant	1	M8PIadj_1326	[R]	K07012	CRISPR-associated protein
1515854	G(His)	A(Tyr)	nonsynonymous variant	1	M8PIadj_1328	-	K19131	CRISPR-associated protein Csb1
1522028	C(Gly)	A(Cys)	nonsynonymous variant	1	M8PIadj_1331	[IS]	-	activase
1527517	C(Phe)	A(Leu)	nonsynonymous variant	1	M8PIadj_1333	[S]	K08987	membrane spanning protein
1529486	C	A	intergenic region	1	-	-	-	-
1545269	T(Glu)	G(Ala)	nonsynonymous variant	1	M8PIadj_1347	[E]	K01256	aminopeptidase N
1557740	C(Ser)	T(Ser)	synonymous variant	1	M8PIadj_1354	-	-	hypothetical protein
1560792	A(Val)	G(Ala)	nonsynonymous variant	1	M8PIadj_1354	-	-	hypothetical protein
1561611	T	G	intergenic region	1	-	-	-	-
1562931	G(Glu)	A(Lys)	nonsynonymous variant	1	M8PIadj_1355	[RTKL]	K12132	serine/threonine protein kinase
1566079	A(Glu)	G(Gly)	nonsynonymous variant	1	M8PIadj_1356	-	-	ATPase AAA
1571004	T(Phe)	A(Tyr)	nonsynonymous variant	1	M8PIadj_1358	-	-	hypothetical protein
1573222	A(Lys)	G(Glu)	nonsynonymous variant	1	M8PIadj_1359	[E]	K22452	transglutaminase
1580071	G(Gly)	A(Gly)	synonymous variant	1	M8PIadj_1363	[K]	K03043	DNA-directed RNA polymerase subunit beta
1582188	C(Ala)	T(Thr)	nonsynonymous variant	1	M8PIadj_1363	[K]	K03043	DNA-directed RNA polymerase subunit beta
1589874	C(Gly)	G(Arg)	nonsynonymous variant	1	M8PIadj_1371	[G]	K00849	galactokinase
1591429	G(Asp)	A(Asp)	synonymous variant	1	M8PIadj_1372	[C]	K00965	galactose-1-phosphate uridylyltransferase
1593769	T(Glu)	G(Ala)	nonsynonymous variant	1	M8PIadj_1374	[M]	K00721	dolichyl-phosphate beta-D-mannosyltransferase
1599311	T	C	intergenic region	1	-	-	-	-
1600889	T(Met)	A(Leu)	nonsynonymous variant	1	M8PIadj_1379	[H]	-	lipoate-protein ligase A
1602333	G(Thr)	A(Ile)	nonsynonymous variant	1	M8PIadj_1382	-	-	hypothetical protein
1602867	A(Val)	G(Ala)	nonsynonymous variant	1	M8PIadj_1383	[CE]	K00052	3-isopropylmalate dehydrogenase
1604808	A(Phe)	T(Ile)	nonsynonymous variant	1	M8PIadj_1384	[E]	K01354	peptidase S9
1616437	C(Phe)	T(Phe)	synonymous variant	2	M8PIadj_1394	[S]	-	membrane protein
1617613	A(Val)	G(Ala)	nonsynonymous variant	1	M8PIadj_1395	[M]	-	glycosyl transferase
1618570	T(Thr)	C(Ala)	nonsynonymous variant	2	M8PIadj_1396	-	-	chemotaxis protein
1631260	T(Lys)	C(Glu)	nonsynonymous variant	1	M8PIadj_1406	-	-	glycosyl transferase
1632388	G(Thr)	A(Met)	nonsynonymous variant	1	M8PIadj_1407	[M]	K12992	glycosyl transferase family 2
1632470	C	T	intergenic region	1	-	-	-	-
1636112	T(Ile)	C(Val)	nonsynonymous variant	1	M8PIadj_1410	[R]	-	flippase
1642708	G(Gln)	A(*)	nonsynonymous variant (stop gained)	1	M8PIadj_1415	[P]	K03322	manganese transporter
1642853	C(Ser)	T(Ser)	synonymous variant	1	M8PIadj_1415	[P]	K03322	manganese transporter
1643844	G(Ser)	T(*)	nonsynonymous variant (stop gained)	1	M8PIadj_1415	[P]	K03322	manganese transporter
1645578	G(Gly)	A(Asp)	nonsynonymous variant	1	M8PIadj_1417	[H]	K06215	pyridoxal biosynthesis lyase
1645798	T(Ser)	C(Pro)	nonsynonymous variant	1	M8PIadj_1418	[H]	K08681	glutamine amidotransferase
1652643	T(Asp)	C(Gly)	nonsynonymous variant	1	M8PIadj_1423	[VCO]	-	ABC transporter ATP-binding protein
1655812	G(Leu)	A(Phe)	nonsynonymous variant	1	M8PIadj_1423	[VCO]	-	ABC transporter ATP-binding protein
1660762	T(Lys)	C(Arg)	nonsynonymous variant	1	M8PIadj_1427	-	-	chemotaxis protein
1663992	G	A	intergenic region	1	-	-	-	-
1668656	C(Asp)	T(Asn)	nonsynonymous variant	1	M8PIadj_1431	[E]	K00872	homoserine kinase
1674465	A	G	intergenic region	1	-	-	-	-
1676051	G	T	intergenic region	1	-	-	-	-
1688055	T(Ile)	C(Val)	nonsynonymous variant	1	M8PIadj_1448	[C]	K02111	F0F1 ATP synthase subunit alpha
1696232	G(Ile)	A(Ile)	synonymous variant	1	M8PIadj_1456	-	-	hypothetical protein
1707490	G(Ala)	A(Val)	nonsynonymous variant	1	M8PIadj_1467	[R]	K13936	permease
1710426	T(Ala)	C(Ala)	synonymous variant	1	M8PIadj_1469	[P]	-	voltage gated chloride channel family protein
1717836	T(Arg)	C(Arg)	synonymous variant	1	M8PIadj_1471	-	-	hypothetical protein
1729721	C(Leu)	A(Leu)	synonymous variant	1	M8PIadj_1479	[J]	K01873	valyl-tRNA synthetase
1740679	A(Ile)	G(Thr)	nonsynonymous variant	1	M8PIadj_1487	[J]	K02434	aspartyl/glutamyl-tRNA amidotransferase subunitB
1745637	A(Gly)	G(Gly)	synonymous variant	1	M8PIadj_1492	[J]	-	RNA methyltransferase
1746075	G(Ala)	A(Ala)	synonymous variant	1	M8PIadj_1493	-	-	orotate phosphoribosyltransferase
1748049	A(Thr)	G(Ala)	nonsynonymous variant	1	M8PIadj_1494	-	-	copper-exporting ATPase
1750423	A(Ile)	T(Asn)	nonsynonymous variant	1	M8PIadj_1495	[O]	K03695	protein disaggregation chaperone
1750589	C(Val)	T(Met)	nonsynonymous variant	3	M8PIadj_1495	[O]	K03695	protein disaggregation chaperone
1752550	G(Tyr)	T(*)	nonsynonymous variant (stop gained)	1	M8PIadj_1498	-	-	hypothetical protein
1755940	G(Leu)	A(Leu)	synonymous variant	1	M8PIadj_1501	-	-	sugar ABC transporter substrate-binding protein
1756831	A(Ser)	G(Pro)	nonsynonymous variant	1	M8PIadj_1501	-	-	sugar ABC transporter substrate-binding protein
1765309	T	C	intergenic region	1	-	-	-	-
1769103	T	C	intergenic region	1	-	-	-	-
1773039	A	G	intergenic region	1	-	-	-	-
1783930	A(Asp)	G(Gly)	nonsynonymous variant	1	M8PIadj_1524	[M]	-	phosphoglycerol transferase
1786098	T(Leu)	C(Pro)	nonsynonymous variant	1	M8PIadj_1526	[M]	-	phosphoglycerol transferase
1789487	A(Glu)	G(Gly)	nonsynonymous variant	1	M8PIadj_1527	[R]	K16650	glycosyl transferase family 2
1795401	T(Thr)	C(Ala)	nonsynonymous variant	1	M8PIadj_1534	-	-	hypothetical protein
1795940	T(Glu)	C(Gly)	nonsynonymous variant	1	M8PIadj_1534	-	-	hypothetical protein
1798742	T(Tyr)	C(Cys)	nonsynonymous variant	1	M8PIadj_1536	[GM]	-	sugar ABC transporter
1801416	C(Arg)	T(Cys)	nonsynonymous variant	1	M8PIadj_1539	[R]	K16650	galactofuranosyltransferase
1802572	T(Thr)	G(Pro)	nonsynonymous variant	1	M8PIadj_1540	-	-	glycosyltransferase
1803446	C(Leu)	T(Leu)	synonymous variant	1	M8PIadj_1540	-	-	glycosyltransferase
1806333	G(His)	A(Tyr)	nonsynonymous variant	1	M8PIadj_1541	-	-	glycosyltransferase
1809707	T(Ile)	C(Thr)	nonsynonymous variant	1	M8PIadj_1544	[V]	K02004	ABC transporter permease
1809870	A(Gly)	G(Gly)	synonymous variant	1	M8PIadj_1544	[V]	K02004	ABC transporter permease
1810227	A(Glu)	G(Gly)	nonsynonymous variant	1	M8PIadj_1545	[G]	-	ABC transporter ATP-binding protein
1814049	A(Ser)	G(Pro)	nonsynonymous variant	1	M8PIadj_1548	[P]	K03549	potassium transporter Kup
1816557	G(Ala)	A(Val)	nonsynonymous variant	1	M8PIadj_1549	[L]	K03424	TatD family hydrolase
1818383	T(Tyr)	C(Cys)	nonsynonymous variant	1	M8PIadj_1550	-	K07407	alpha-galactosidase
1822218	G(Ala)	A(Val)	nonsynonymous variant	1	M8PIadj_1552	[V]	K06147	multidrug ABC transporter ATP-binding protein
1825266	G	A	intergenic region	1	-	-	-	-
1827432	G(Val)	A(Met)	nonsynonymous variant	1	M8PIadj_1557	-	-	hypothetical protein
1846735	A(Phe)	G(Ser)	nonsynonymous variant	1	M8PIadj_1575	-	K01200	pullulanase
1847259	C(Ala)	T(Ala)	synonymous variant	2	M8PIadj_1575	-	K01200	pullulanase
1850065	A(Ile)	G(Thr)	nonsynonymous variant	1	M8PIadj_1577	[G]	K15771	sugar ABC transporter permease
1850486	C(Ala)	T(Thr)	nonsynonymous variant	1	M8PIadj_1577	[G]	K15771	sugar ABC transporter permease
1851415	A	G	intergenic region	1	-	-	-	-
1856291	A(Asp)	G(Gly)	nonsynonymous variant	1	M8PIadj_1581	[G]	K00705	4-alpha-glucanotransferase
1857778	G(Val)	C(Val)	synonymous variant	1	M8PIadj_1583	-	-	beta-carotene 15,15-monooxygenase
1861210	T(Ile)	C(Thr)	nonsynonymous variant	1	M8PIadj_1586	[K]	-	LacI family transcription regulator
1861347	G(Val)	A(Ile)	nonsynonymous variant	1	M8PIadj_1586	[K]	-	LacI family transcription regulator
1866140	G(Arg)	A(Cys)	nonsynonymous variant	1	M8PIadj_1589	[G]	-	histidine phosphatase
1876055	C(Thr)	T(Thr)	synonymous variant	1	M8PIadj_1594	-	K03292	sodium:solute symporter
1876911	A(Val)	G(Ala)	nonsynonymous variant	1	M8PIadj_1594	-	K03292	sodium:solute symporter
1877954	G(Ala)	A(Val)	nonsynonymous variant	1	M8PIadj_1595	[S]	K18205	cytosolic protein
1886793	G	A	intergenic region	1	-	-	-	-
1888905	G	A	intergenic region	1	-	-	-	-
1889342	G	A	intergenic region	1	-	-	-	-
1890806	T(Gly)	C(Gly)	synonymous variant	1	M8PIadj_1605	[G]	-	sugar ABC transporter permease
1891341	A(Phe)	G(Ser)	nonsynonymous variant	1	M8PIadj_1605	[G]	-	sugar ABC transporter permease
1891966	C(Ala)	A(Ser)	nonsynonymous variant	1	M8PIadj_1606	[G]	K10117	ABC transporter substrate-binding protein
1898100	C(Leu)	T(Phe)	nonsynonymous variant	1	M8PIadj_1611	[P]	K24163	sodium:proton antiporter
1898380	T(Phe)	C(Ser)	nonsynonymous variant	1	M8PIadj_1611	[P]	K24163	sodium:proton antiporter
1901926	A(Asn)	G(Asn)	synonymous variant	1	M8PIadj_1613	-	-	hypothetical protein
1903743	T(Thr)	C(Ala)	nonsynonymous variant	1	M8PIadj_1615	[P]	K01537	haloacid dehalogenase
1905489	G(Pro)	A(Ser)	nonsynonymous variant	1	M8PIadj_1615	[P]	K01537	haloacid dehalogenase
1906340	T(Val)	C(Val)	synonymous variant	1	M8PIadj_1616	[J]	K03218	RNA methyltransferase
1912272	G(Ala)	A(Ala)	synonymous variant	1	M8PIadj_1621	[RTKL]	-	serine/threonine protein kinase
1913536	A(Asn)	G(Asp)	nonsynonymous variant	1	M8PIadj_1621	[RTKL]	-	serine/threonine protein kinase
1915378	A	T	intergenic region	1	-	-	-	-
1916533	A(Asp)	G(Gly)	nonsynonymous variant	6	M8PIadj_1624	-	K21688	lytic transglycosylase
1918440	A(Glu)	G(Gly)	nonsynonymous variant	1	M8PIadj_1626	[I]	K00919	4-diphosphocytidyl-2C-methyl-D-erythritolkinase
1920545	G(Ala)	A(Val)	nonsynonymous variant	1	M8PIadj_1628	[J]	K00970	RNA nucleotidyltransferase
1922677	G(Trp)	T(Leu)	nonsynonymous variant	1	M8PIadj_1629	[LR]	K03574	NUDIX hydrolase
1925965	G(Val)	A(Ile)	nonsynonymous variant	1	M8PIadj_1631	[R]	K03980	membrane protein
a Amino acid is shown in brackets

## Sheet: Supplementary Table 6
Supplementary Table 6. Information of single nucleotide polymorphisms (SNPs) in the glcU gene
Position in the M8 chromosome	Reference	Alteration	Mutant isolate
1259483	T(Thr)a	C(Ala)	T3M6
1259536	A(Ile)	G(Thr)	D4M3, D4M6, T6C3, G4M2
1259593	G(Thr)	A(Ile)	G1M2
1259603	G(Leu)	A(Phe)	T12M9
1259629	G(Ala)	C(Gly)	G7M1
1259636	C(Ala)	A(Ser), T(Thr)	G7M2, N1M1
1259644	A(Val)	G(Ala), T(Asp), C(Gly)	G9C2, J2M2, J4M2, N5M2, N5M3
1259659	G(Ala)	A(Val)	F15C10
1259824	A(Met)	G(Thr)	B8R16, F12M5, G6M5
1259897	T(Asn)	C(Asp)	F11C6, G2M3, G2M4, J2M1, J2M4, J2M5, N1M4, T18M2
1259995	A(Val)	G(Ala)	D2M3, G10M2, G2M1, N1M2, N1M6, T27M5
1260034	A(Val)	G(Ala)	D1M1, D3M7, G9C3, N5M4
1260037	A(Leu)	G(Pro)	G7M3, G7R81, G7R82
1260043	A(Ile)	C(Ser)	G2M5
1260085	T(Glu)	C(Gly), G(Ala)	D2M5, D3M5, D4M5, F11C10, F12M3, F12M6, G1M1, G1M3, G1M4, G2M7, J2M6, N2M1, N2M6, N2M7, N5M6, T16C14, T19M7, T7M2, T8C10, T9C4
1260104	C(Ala)	A(Ser)	D3M8
1260137	T(Thr)	C(Ala)	F12M7, T24R22
1260311	A(Phe)	T(Ile)	D1M4
1260329	T(Thr)	C(Ala)	F12C1, N1M5
1260332	T(Thr)	C(Ala)	B6M7, D2M4, D3M3, D4M1, D4M2, F11C5, F12M1, F14M1, F15C9, G10M1, G10M3, G2M2, G4M1, G4M3, G9C4, J2M3, J3M2, J3M4, J4M1, L5M1, N4M5, N5M7, T12M12, T16C12, T16C15, T3M2, T4M4, T6M7, T7M6
aAmino acid is shown in brackets

## Sheet: Supplementary Table 7
Supplementary Table 7. Information of metagenomic data of maternal and infant faecal samples
Bioproject_accession	Biosample_accession	SRA_study_accession	Sequence_run_accession	Sample_name	Library_ID	Library_strategy	Library_source	Library_selection	Library_layout	Platform	Instrument_model	Design_description	Filetype	Filename	Filename2
PRJNA810575	SAMN26267998	SRP361577	SRR18150584	B3C	B3C	WGS	METAGENOMIC	RANDOM	paired	ILLUMINA	HiSeq X Ten	Metagenomes of maternal and infant faecal samples	fastq	B3C_r1.fq.gz	B3C_r2.fq.gz
PRJNA810575	SAMN26267999	SRP361577	SRR18150583	F9C	F9C	WGS	METAGENOMIC	RANDOM	paired	ILLUMINA	HiSeq X Ten	Metagenomes of maternal and infant faecal samples	fastq	F9C_r1.fq.gz	F9C_r2.fq.gz
PRJNA810575	SAMN26268000	SRP361577	SRR18150546	T18C	T18C	WGS	METAGENOMIC	RANDOM	paired	ILLUMINA	HiSeq X Ten	Metagenomes of maternal and infant faecal samples	fastq	T18C_r1.fq.gz	T18C_r2.fq.gz
PRJNA810575	SAMN26268001	SRP361577	SRR18150557	Q9C	Q9C	WGS	METAGENOMIC	RANDOM	paired	ILLUMINA	HiSeq X Ten	Metagenomes of maternal and infant faecal samples	fastq	Q9C_r1.fq.gz	Q9C_r2.fq.gz
PRJNA810575	SAMN26268002	SRP361577	SRR18150568	F3M	F3M	WGS	METAGENOMIC	RANDOM	paired	ILLUMINA	HiSeq X Ten	Metagenomes of maternal and infant faecal samples	fastq	F3M_r1.fq.gz	F3M_r2.fq.gz
PRJNA810575	SAMN26268003	SRP361577	SRR18150545	B3M	B3M	WGS	METAGENOMIC	RANDOM	paired	ILLUMINA	HiSeq X Ten	Metagenomes of maternal and infant faecal samples	fastq	B3M_r1.fq.gz	B3M_r2.fq.gz
PRJNA810575	SAMN26268004	SRP361577	SRR18150544	L4M	L4M	WGS	METAGENOMIC	RANDOM	paired	ILLUMINA	HiSeq X Ten	Metagenomes of maternal and infant faecal samples	fastq	L4M_r1.fq.gz	L4M_r2.fq.gz
PRJNA810575	SAMN26268005	SRP361577	SRR18150543	X7M	X7M	WGS	METAGENOMIC	RANDOM	paired	ILLUMINA	HiSeq X Ten	Metagenomes of maternal and infant faecal samples	fastq	X7M_r1.fq.gz	X7M_r2.fq.gz
PRJNA810575	SAMN26268006	SRP361577	SRR18150542	X10M	X10M	WGS	METAGENOMIC	RANDOM	paired	ILLUMINA	HiSeq X Ten	Metagenomes of maternal and infant faecal samples	fastq	X10M_r1.fq.gz	X10M_r2.fq.gz
PRJNA810575	SAMN26268007	SRP361577	SRR18150541	T12M	T12M	WGS	METAGENOMIC	RANDOM	paired	ILLUMINA	HiSeq X Ten	Metagenomes of maternal and infant faecal samples	fastq	T12M_r1.fq.gz	T12M_r2.fq.gz
PRJNA810575	SAMN26268008	SRP361577	SRR18150582	B7C	B7C	WGS	METAGENOMIC	RANDOM	paired	ILLUMINA	HiSeq X Ten	Metagenomes of maternal and infant faecal samples	fastq	B7C_r1.fq.gz	B7C_r2.fq.gz
PRJNA810575	SAMN26268009	SRP361577	SRR18150581	L4C	L4C	WGS	METAGENOMIC	RANDOM	paired	ILLUMINA	HiSeq X Ten	Metagenomes of maternal and infant faecal samples	fastq	L4C_r1.fq.gz	L4C_r2.fq.gz
PRJNA810575	SAMN26268010	SRP361577	SRR18150580	X10C	X10C	WGS	METAGENOMIC	RANDOM	paired	ILLUMINA	HiSeq X Ten	Metagenomes of maternal and infant faecal samples	fastq	X10C_r1.fq.gz	X10C_r2.fq.gz
PRJNA810575	SAMN26268011	SRP361577	SRR18150579	X7C	X7C	WGS	METAGENOMIC	RANDOM	paired	ILLUMINA	HiSeq X Ten	Metagenomes of maternal and infant faecal samples	fastq	X7C_r1.fq.gz	X7C_r2.fq.gz
PRJNA810575	SAMN26268012	SRP361577	SRR18150578	F3C	F3C	WGS	METAGENOMIC	RANDOM	paired	ILLUMINA	HiSeq X Ten	Metagenomes of maternal and infant faecal samples	fastq	F3C_r1.fq.gz	F3C_r2.fq.gz
PRJNA810575	SAMN26268013	SRP361577	SRR18150577	Q15M	Q15M	WGS	METAGENOMIC	RANDOM	paired	ILLUMINA	HiSeq X Ten	Metagenomes of maternal and infant faecal samples	fastq	Q15M_r1.fq.gz	Q15M_r2.fq.gz
PRJNA810575	SAMN26268014	SRP361577	SRR18150576	Q9M	Q9M	WGS	METAGENOMIC	RANDOM	paired	ILLUMINA	HiSeq X Ten	Metagenomes of maternal and infant faecal samples	fastq	Q9M_r1.fq.gz	Q9M_r2.fq.gz
PRJNA810575	SAMN26268015	SRP361577	SRR18150575	T18M	T18M	WGS	METAGENOMIC	RANDOM	paired	ILLUMINA	HiSeq X Ten	Metagenomes of maternal and infant faecal samples	fastq	T18M_r1.fq.gz	T18M_r2.fq.gz
PRJNA810575	SAMN26268016	SRP361577	SRR18150574	L8M	L8M	WGS	METAGENOMIC	RANDOM	paired	ILLUMINA	HiSeq X Ten	Metagenomes of maternal and infant faecal samples	fastq	L8M_r1.fq.gz	L8M_r2.fq.gz
PRJNA810575	SAMN26268017	SRP361577	SRR18150573	T12C	T12C	WGS	METAGENOMIC	RANDOM	paired	ILLUMINA	HiSeq X Ten	Metagenomes of maternal and infant faecal samples	fastq	T12C_r1.fq.gz	T12C_r2.fq.gz
PRJNA810575	SAMN26268018	SRP361577	SRR18150547	F9M	F9M	WGS	METAGENOMIC	RANDOM	paired	ILLUMINA	HiSeq X Ten	Metagenomes of maternal and infant faecal samples	fastq	F9M_r1.fq.gz	F9M_r2.fq.gz
PRJNA810575	SAMN26268019	SRP361577	SRR18150548	L8C	L8C	WGS	METAGENOMIC	RANDOM	paired	ILLUMINA	HiSeq X Ten	Metagenomes of maternal and infant faecal samples	fastq	L8C_r1.fq.gz	L8C_r2.fq.gz
PRJNA810575	SAMN26268020	SRP361577	SRR18150549	B7M	B7M	WGS	METAGENOMIC	RANDOM	paired	ILLUMINA	HiSeq X Ten	Metagenomes of maternal and infant faecal samples	fastq	B7M_r1.fq.gz	B7M_r2.fq.gz
PRJNA810575	SAMN26268021	SRP361577	SRR18150550	Q15C	Q15C	WGS	METAGENOMIC	RANDOM	paired	ILLUMINA	HiSeq X Ten	Metagenomes of maternal and infant faecal samples	fastq	Q15C_r1.fq.gz	Q15C_r2.fq.gz
PRJNA810575	SAMN26268022	SRP361577	SRR18150551	G8M	G8M	WGS	METAGENOMIC	RANDOM	paired	ILLUMINA	HiSeq X Ten	Metagenomes of maternal and infant faecal samples	fastq	G8M_r1.fq.gz	G8M_r2.fq.gz
PRJNA810575	SAMN26268023	SRP361577	SRR18150552	N8C	N8C	WGS	METAGENOMIC	RANDOM	paired	ILLUMINA	HiSeq X Ten	Metagenomes of maternal and infant faecal samples	fastq	N8C_r1.fq.gz	N8C_r2.fq.gz
PRJNA810575	SAMN26268024	SRP361577	SRR18150553	G4M	G4M	WGS	METAGENOMIC	RANDOM	paired	ILLUMINA	HiSeq X Ten	Metagenomes of maternal and infant faecal samples	fastq	G4M_r1.fq.gz	G4M_r2.fq.gz
PRJNA810575	SAMN26268025	SRP361577	SRR18150554	D7M	D7M	WGS	METAGENOMIC	RANDOM	paired	ILLUMINA	HiSeq X Ten	Metagenomes of maternal and infant faecal samples	fastq	D7M_r1.fq.gz	D7M_r2.fq.gz
PRJNA810575	SAMN26268026	SRP361577	SRR18150555	J10C	J10C	WGS	METAGENOMIC	RANDOM	paired	ILLUMINA	HiSeq X Ten	Metagenomes of maternal and infant faecal samples	fastq	J10C_r1.fq.gz	J10C_r2.fq.gz
PRJNA810575	SAMN26268027	SRP361577	SRR18150556	D4C	D4C	WGS	METAGENOMIC	RANDOM	paired	ILLUMINA	HiSeq X Ten	Metagenomes of maternal and infant faecal samples	fastq	D4C_r1.fq.gz	D4C_r2.fq.gz
PRJNA810575	SAMN26268028	SRP361577	SRR18150558	S8C	S8C	WGS	METAGENOMIC	RANDOM	paired	ILLUMINA	HiSeq X Ten	Metagenomes of maternal and infant faecal samples	fastq	S8C_r1.fq.gz	S8C_r2.fq.gz
PRJNA810575	SAMN26268029	SRP361577	SRR18150559	D4M	D4M	WGS	METAGENOMIC	RANDOM	paired	ILLUMINA	HiSeq X Ten	Metagenomes of maternal and infant faecal samples	fastq	D4M_r1.fq.gz	D4M_r2.fq.gz
PRJNA810575	SAMN26268030	SRP361577	SRR18150560	N4M	N4M	WGS	METAGENOMIC	RANDOM	paired	ILLUMINA	HiSeq X Ten	Metagenomes of maternal and infant faecal samples	fastq	N4M_r1.fq.gz	N4M_r2.fq.gz
PRJNA810575	SAMN26268031	SRP361577	SRR18150561	J10M	J10M	WGS	METAGENOMIC	RANDOM	paired	ILLUMINA	HiSeq X Ten	Metagenomes of maternal and infant faecal samples	fastq	J10M_r1.fq.gz	J10M_r2.fq.gz
PRJNA810575	SAMN26268032	SRP361577	SRR18150562	J4M	J4M	WGS	METAGENOMIC	RANDOM	paired	ILLUMINA	HiSeq X Ten	Metagenomes of maternal and infant faecal samples	fastq	J4M_r1.fq.gz	J4M_r2.fq.gz
PRJNA810575	SAMN26268033	SRP361577	SRR18150563	N8M	N8M	WGS	METAGENOMIC	RANDOM	paired	ILLUMINA	HiSeq X Ten	Metagenomes of maternal and infant faecal samples	fastq	N8M_r1.fq.gz	N8M_r2.fq.gz
PRJNA810575	SAMN26268034	SRP361577	SRR18150564	S8M	S8M	WGS	METAGENOMIC	RANDOM	paired	ILLUMINA	HiSeq X Ten	Metagenomes of maternal and infant faecal samples	fastq	S8M_r1.fq.gz	S8M_r2.fq.gz
PRJNA810575	SAMN26268035	SRP361577	SRR18150565	S4M	S4M	WGS	METAGENOMIC	RANDOM	paired	ILLUMINA	HiSeq X Ten	Metagenomes of maternal and infant faecal samples	fastq	S4M_r1.fq.gz	S4M_r2.fq.gz
PRJNA810575	SAMN26268036	SRP361577	SRR18150566	G8C	G8C	WGS	METAGENOMIC	RANDOM	paired	ILLUMINA	HiSeq X Ten	Metagenomes of maternal and infant faecal samples	fastq	G8C_r1.fq.gz	G8C_r2.fq.gz
PRJNA810575	SAMN26268037	SRP361577	SRR18150567	N4C	N4C	WGS	METAGENOMIC	RANDOM	paired	ILLUMINA	HiSeq X Ten	Metagenomes of maternal and infant faecal samples	fastq	N4C_r1.fq.gz	N4C_r2.fq.gz
PRJNA810575	SAMN26268038	SRP361577	SRR18150569	J4C	J4C	WGS	METAGENOMIC	RANDOM	paired	ILLUMINA	HiSeq X Ten	Metagenomes of maternal and infant faecal samples	fastq	J4C_r1.fq.gz	J4C_r2.fq.gz
PRJNA810575	SAMN26268039	SRP361577	SRR18150572	D7C	D7C	WGS	METAGENOMIC	RANDOM	paired	ILLUMINA	HiSeq X Ten	Metagenomes of maternal and infant faecal samples	fastq	D7C_r1.fq.gz	D7C_r2.fq.gz
PRJNA810575	SAMN26268040	SRP361577	SRR18150571	G4C	G4C	WGS	METAGENOMIC	RANDOM	paired	ILLUMINA	HiSeq X Ten	Metagenomes of maternal and infant faecal samples	fastq	G4C_r1.fq.gz	G4C_r2.fq.gz
PRJNA810575	SAMN26268041	SRP361577	SRR18150570	S4C	S4C	WGS	METAGENOMIC	RANDOM	paired	ILLUMINA	HiSeq X Ten	Metagenomes of maternal and infant faecal samples	fastq	S4C_r1.fq.gz	S4C_r2.fq.gz
